# Supplementary material for: What drove changes in alcohol sales during the COVID‐19 pandemic in Czechia? An interrupted time series analyses
Source: Drug Alcohol Rev. 2025 Mar 3;44(4):1207–21. doi: 10.1111/dar.14035 (PMC12117311; doi:10.1111/dar.14035)
Supplement: Supplementary file 1 — Data S1. Supporting information. [file DAR-44-1207-s001.zip]

Archive with 25 entries (24 files):
- supplement/
- supplement/retail_sales.xlsx
- __MACOSX/supplement/._retail_sales.xlsx
- supplement/covid_interventions.xlsx
- __MACOSX/supplement/._covid_interventions.xlsx
- supplement/.DS_Store
- __MACOSX/supplement/._.DS_Store
- supplement/tourists.xlsx
- __MACOSX/supplement/._tourists.xlsx
- supplement/1_data_preparation_descriptive_analysis.R
- __MACOSX/supplement/._1_data_preparation_descriptive_analysis.R
- supplement/3_retail_sales_total.R
- __MACOSX/supplement/._3_retail_sales_total.R
- supplement/2_overall_sales.R
- __MACOSX/supplement/._2_overall_sales.R
- supplement/overall_sales.xlsx
- __MACOSX/supplement/._overall_sales.xlsx
- supplement/covid_cr.xlsx
- __MACOSX/supplement/._covid_cr.xlsx
- supplement/6_estimate_rate_of_change.R
- __MACOSX/supplement/._6_estimate_rate_of_change.R
- supplement/4_retail_sales_hmsm.R
- __MACOSX/supplement/._4_retail_sales_hmsm.R
- supplement/5_retail_small_shops.R
- __MACOSX/supplement/._5_retail_small_shops.R
