# Supplementary material for: What drove changes in alcohol sales during the COVID‐19 pandemic in Czechia? An interrupted time series analyses
Source: Drug Alcohol Rev. 2025 Mar 3;44(4):1207–21. doi: 10.1111/dar.14035 (PMC12117311; doi:10.1111/dar.14035)
Supplement: Supplementary file 1 — Data S1. Supporting information. [file DAR-44-1207-s001.zip › supplement/retail_sales.xlsx]

## Sheet: Celek
Datum	Pivo_total	Pivo_hmsm	Lihoviny_total	Lihoviny_hmsm	Tichá vína_hmsm	Sumiva vina_hmsm
Jan 2019	50347828	38155248	3229312	2.67109e+06	5.15001e+06	1.48869e+06
Feb 2019	49391680	37711736	3139487	2.65444e+06	4.69034e+06	1.47169e+06
Mar 2019	61125484	47173584	3.41355e+06	2.87145e+06	5.29935e+06	1.40886e+06
Apr 2019	67625480	53673132	3718920	3.17893e+06	5.31042e+06	1.48636e+06
May 2019	66880576	52805184	3.23544e+06	2701603	5.28637e+06	1.45377e+06
Jun 2019	79115656	62375248	3.30343e+06	2.81519e+06	5.03366e+06	1.48386e+06
Jul 2019	78761968	61898336	3645172	3134601	5.60241e+06	1.97113e+06
Aug 2019	77986376	59839616	3.60228e+06	3.0345e+06	5.10535e+06	1.66028e+06
Sep 2019	63134052	49038428	3.35247e+06	2.83572e+06	5206242	1.23657e+06
Oct 2019	62078796	48037152	3.80871e+06	3.2472e+06	5.27866e+06	1.19271e+06
Nov 2019	60022660	47026468	4526932	3.93364e+06	5.95545e+06	1.36342e+06
Dec 2019	68345984	54821744	6.11243e+06	5.39833e+06	6.58968e+06	4.12181e+06
Jan 2020	55504524	40348148	3.72096e+06	2.91414e+06	5.29308e+06	1.78851e+06
Feb 2020	54921728	41027644	3.39192e+06	2.71181e+06	4.9186e+06	1.42393e+06
Mar 2020	71651096	53591976	3.91885e+06	3114728	5.72958e+06	1.37431e+06
Apr 2020	90641520	68788504	4.03775e+06	3207355	6.09252e+06	1671601
May 2020	84866104	64925224	3.90848e+06	3.12672e+06	6.0974e+06	1.82102e+06
Jun 2020	74779880	56739028	3942675	3236249	5.50635e+06	1.94294e+06
Jul 2020	81553784	60342936	4120324	3.35434e+06	5.73401e+06	2.32609e+06
Aug 2020	78793760	58972888	3.85215e+06	3.12323e+06	5.97015e+06	2.50906e+06
Sep 2020	66923372	49429644	3.74579e+06	3.01746e+06	5.46346e+06	1493489
Oct 2020	68957768	50406816	4.18667e+06	3.36256e+06	6.07347e+06	1.67777e+06
Nov 2020	71344760	53581868	5.20364e+06	4383680	7.13138e+06	1.95898e+06
Dec 2020	79834208	61218856	6762391	5775203	7.55125e+06	4.56411e+06
Jan 2021	64392512	47801512	4285629	3.53214e+06	6.27223e+06	2252276
Feb 2021	60437356	44068808	3.78385e+06	3.0651e+06	5.57668e+06	1.93763e+06
Mar 2021	73297408	53861388	4681863	3.86769e+06	6689953	1.92973e+06
Apr 2021	74727104	54747280	4222026	3.43902e+06	6.51709e+06	2.04969e+06
May 2021	76737776	56889248	4285008	3.49426e+06	6.34606e+06	2.55262e+06
Jun 2021	78229008	58248352	3.87151e+06	3200770	5.56956e+06	2.34278e+06
Jul 2021	79677376	59375328	4056305	3312648	5.72401e+06	2356724
Aug 2021	73527152	54991752	4106212	3318105	5.67399e+06	2.46614e+06
Sep 2021	63857652	46998700	3.94323e+06	3203061	5.51682e+06	1.84012e+06
Oct 2021	63482864	46651988	4188760	3337215	5.8621e+06	1.70231e+06
Nov 2021	60434844	45360568	5.0488e+06	4.22984e+06	6.72337e+06	1.8437e+06
Dec 2021	70684664	53827708	6478190	5480595	6947354	4.87004e+06
Jan 2022	54785748	40736748	3920484	3176938	5.43678e+06	1.9638e+06
Feb 2022	53321944	39556988	3.44153e+06	2.72768e+06	4.96703e+06	1.71553e+06
Mar 2022	65004660	48254644	4.1364e+06	3.36417e+06	5.5231e+06	1.64105e+06
Apr 2022	66617412	49863192	4238339	3.4564e+06	5.70245e+06	1.76485e+06
May 2022	76249112	56508532	3.90809e+06	3.15742e+06	5.27796e+06	2.22499e+06
Jun 2022	77443416	57593092	3.81896e+06	3.08053e+06	5.15986e+06	2496175
Jul 2022	80684320	60630148	4108564	3.34119e+06	5241241	2.37052e+06
Aug 2022	79460368	59646212	4022013	3.2659e+06	5141723	2.50006e+06
Sep 2022	64460548	48290656	3.86589e+06	3.12251e+06	5.39544e+06	1.92382e+06
Oct 2022	66673256	49587548	4.3262e+06	3.51463e+06	5.93269e+06	1.9474e+06
Nov 2022	62371748	47018556	4898731	4.09948e+06	6627795	2.02845e+06
Dec 2022	68446136	52791880	6.28833e+06	5319821	6.99755e+06	4.51269e+06
