# Supplementary material for: What drove changes in alcohol sales during the COVID‐19 pandemic in Czechia? An interrupted time series analyses
Source: Drug Alcohol Rev. 2025 Mar 3;44(4):1207–21. doi: 10.1111/dar.14035 (PMC12117311; doi:10.1111/dar.14035)
Supplement: Supplementary file 1 — Data S1. Supporting information. [file DAR-44-1207-s001.zip › supplement/covid_interventions.xlsx]

## Sheet: DATA
ym	y	m_nazev	Restrictions on mobility and assembly	Restrictions on on-premise alcohol outlets	Restrictions on off-premise alcohol outlets	Restrictions on public consumption	restrictions_on_alcohol_outlets	tourism
2022 12	2022	prosinec	0	0	0	0	0
2022 11	2022	listopad	0	0	0	0	0
2022 10	2022	říjen	0	0	0	0	0
2022 9	2022	září	0	0	0	0	0
2022 8	2022	srpen	0	0	0	0	0
2022 7	2022	červenec	0	0	0	0	0
2022 6	2022	červen	0	0	0	0	0
2022 5	2022	květen	0	20	30	0	1
2022 4	2022	duben	0	20	30	0	1
2022 3	2022	březen	0	20	30	0	1
2022 2	2022	únor	0	20	30	0	1
2022 1	2022	leden	0	20	30	0	1
2021 12	2021	prosinec	10	20	30	40	1
2021 11	2021	listopad	10	20	30	40	1
2021 10	2021	říjen	0	0	0	0	0
2021 9	2021	září	0	0	0	0	0
2021 8	2021	srpen	0	0	0	0	0
2021 7	2021	červenec	0	0	0	0	0
2021 6	2021	červen	0	0	0	0	0
2021 5	2021	květen	0	0	0	0	0
2021 4	2021	duben	10	20	30	40	1
2021 3	2021	březen	10	20	30	40	1
2021 2	2021	únor	10	20	30	40	1
2021 1	2021	leden	10	20	30	40	1
2020 12	2020	prosinec	10	20	30	40	1
2020 11	2020	listopad	10	20	30	40	1
2020 10	2020	říjen	10	20	30	40	1
2020 9	2020	září	0	0	0	40	0
2020 8	2020	srpen	0	0	0	40	0
2020 7	2020	červenec	0	0	0	40	0
2020 6	2020	červen	0	0	0	40	0
2020 5	2020	květen	10	20	30	40	1
2020 4	2020	duben	10	20	30	40	1
2020 3	2020	březen	10	20	30	40	1
2020 2	2020	únor	0	0	0	0	0
2020 1	2020	leden	0	0	0	0	0
2019 12	2019	prosinec	0	0	0	0	0
2019 11	2019	listopad	0	0	0	0	0
2019 10	2019	říjen	0	0	0	0	0
2019 9	2019	září	0	0	0	0	0
2019 8	2019	srpen	0	0	0	0	0
2019 7	2019	červenec	0	0	0	0	0
2019 6	2019	červen	0	0	0	0	0
2019 5	2019	květen	0	0	0	0	0
2019 4	2019	duben	0	0	0	0	0
2019 3	2019	březen	0	0	0	0	0
2019 2	2019	únor	0	0	0	0	0
2019 1	2019	leden	0	0	0	0	0
2018 12	2018	prosinec	0	0	0	0	0
2018 11	2018	listopad	0	0	0	0	0
2018 10	2018	říjen	0	0	0	0	0
2018 9	2018	září	0	0	0	0	0
2018 8	2018	srpen	0	0	0	0	0
2018 7	2018	červenec	0	0	0	0	0
2018 6	2018	červen	0	0	0	0	0
2018 5	2018	květen	0	0	0	0	0
2018 4	2018	duben	0	0	0	0	0
2018 3	2018	březen	0	0	0	0	0
2018 2	2018	únor	0	0	0	0	0
2018 1	2018	leden	0	0	0	0	0
2017 12	2017	prosinec	0	0	0	0	0
2017 11	2017	listopad	0	0	0	0	0
2017 10	2017	říjen	0	0	0	0	0
2017 9	2017	září	0	0	0	0	0
2017 8	2017	srpen	0	0	0	0	0
2017 7	2017	červenec	0	0	0	0	0
2017 6	2017	červen	0	0	0	0	0
2017 5	2017	květen	0	0	0	0	0
2017 4	2017	duben	0	0	0	0	0
2017 3	2017	březen	0	0	0	0	0
2017 2	2017	únor	0	0	0	0	0
2017 1	2017	leden	0	0	0	0	0
2016 12	2016	prosinec	0	0	0	0	0
2016 11	2016	listopad	0	0	0	0	0
2016 10	2016	říjen	0	0	0	0	0
2016 9	2016	září	0	0	0	0	0
2016 8	2016	srpen	0	0	0	0	0
2016 7	2016	červenec	0	0	0	0	0
2016 6	2016	červen	0	0	0	0	0
2016 5	2016	květen	0	0	0	0	0
2016 4	2016	duben	0	0	0	0	0
2016 3	2016	březen	0	0	0	0	0
2016 2	2016	únor	0	0	0	0	0
2016 1	2016	leden	0	0	0	0	0
2015 12	2015	prosinec	0	0	0	0	0
2015 11	2015	listopad	0	0	0	0	0
2015 10	2015	říjen	0	0	0	0	0
2015 9	2015	září	0	0	0	0	0
2015 8	2015	srpen	0	0	0	0	0
2015 7	2015	červenec	0	0	0	0	0
2015 6	2015	červen	0	0	0	0	0
2015 5	2015	květen	0	0	0	0	0
2015 4	2015	duben	0	0	0	0	0
2015 3	2015	březen	0	0	0	0	0
2015 2	2015	únor	0	0	0	0	0
2015 1	2015	leden	0	0	0	0	0
2014 12	2014	prosinec	0	0	0	0	0
2014 11	2014	listopad	0	0	0	0	0
2014 10	2014	říjen	0	0	0	0	0
2014 9	2014	září	0	0	0	0	0
2014 8	2014	srpen	0	0	0	0	0
2014 7	2014	červenec	0	0	0	0	0
2014 6	2014	červen	0	0	0	0	0
2014 5	2014	květen	0	0	0	0	0
2014 4	2014	duben	0	0	0	0	0
2014 3	2014	březen	0	0	0	0	0
2014 2	2014	únor	0	0	0	0	0
2014 1	2014	leden	0	0	0	0	0
2013 12	2013	prosinec	0	0	0	0	0
2013 11	2013	listopad	0	0	0	0	0
2013 10	2013	říjen	0	0	0	0	0
2013 9	2013	září	0	0	0	0	0
2013 8	2013	srpen	0	0	0	0	0
2013 7	2013	červenec	0	0	0	0	0
2013 6	2013	červen	0	0	0	0	0
2013 5	2013	květen	0	0	0	0	0
2013 4	2013	duben	0	0	0	0	0
2013 3	2013	březen	0	0	0	0	0
2013 2	2013	únor	0	0	0	0	0
2013 1	2013	leden	0	0	0	0	0
