# Supplementary material for: What drove changes in alcohol sales during the COVID‐19 pandemic in Czechia? An interrupted time series analyses
Source: Drug Alcohol Rev. 2025 Mar 3;44(4):1207–21. doi: 10.1111/dar.14035 (PMC12117311; doi:10.1111/dar.14035)
Supplement: Supplementary file 1 — Data S1. Supporting information. [file DAR-44-1207-s001.zip › supplement/tourists.xlsx]

## Sheet: DATA
Datum	Hosté celkem	rezidenti	nerezidenti	Přenocování celkem	rezidenti	nerezidenti	Průměrný počet přenocování (noci)	rezidenti	nerezidenti
2023-01-01	1127418	608591	518827	2879406	1563533	1315873	2.6	2.6	2.5
2023-02-01	1244226	721371	522855	3448465	2055775	1392690	2.8	2.8	2.7
2023-03-01	1372651	769296	603355	3476645	1988680	1487965	2.5	2.6	2.5
2023-04-01	1613709	814033	799676	3928362	1968468	1959894	2.4	2.4	2.5
2023-05-01	1980632	1124096	856536	4757935	2696822	2061113	2.4	2.4	2.4
2023-06-01	2169633	1293977	875656	5113784	3080902	2032882	2.4	2.4	2.3
2023-07-01	2847935	1803124	1044811	8190090	5667098	2522992	2.9	3.1	2.4
2023-08-01	2757229	1678526	1078703	7847791	5169522	2678269	2.8	3.1	2.5
2023-09-01	2206464	1286458	920006	5268258	3083515	2184743	2.4	2.4	2.4
2023-10-01	1781401	923518	857883	4238248	2120943	2117305	2.4	2.3	2.5
2023-11-01	1414404	771298	643106	3271339	1717154	1554185	2.3	2.2	2.4
2023-12-01	1461969	624453	837516	3422148	1368450	2053698	2.3	2.2	2.5
2022-01-01	716557	501055	215502	2010442	1432251	578191	2.8057	2.85847	2.683
2022-02-01	982131	688301	293830	2824993	2029719	795274	2.87639	2.94888	2.70658
2022-03-01	1096712	719090	377622	3032098	2066085	966013	2.76472	2.87319	2.55815
2022-04-01	1337808	778863	558945	3253670	1870519	1383151	2.43209	2.4016	2.47457
2022-05-01	1693053	1043665	649388	4028163	2476926	1551237	2.37923	2.3733	2.38877
2022-06-01	2017355	1284067	733288	4770997	3055564	1715433	2.36498	2.3796	2.33937
2022-07-01	2714809	1852856	861953	8004708	5924548	2080160	2.94853	3.19752	2.41331
2022-08-01	2647878	1733414	914464	7751657	5426922	2324735	2.9275	3.13077	2.54218
2022-09-01	1926290	1185706	740584	4669332	2859419	1809913	2.424	2.41158	2.4439
2022-10-01	1708151	956277	751874	4116732	2253254	1863478	2.41005	2.35628	2.47844
2022-11-01	1281760	731686	550074	3027505	1682601	1344904	2.36199	2.29962	2.44495
2022-12-01	1301660	605784	695876	3109015	1381837	1727178	2.3885	2.28107	2.48202
2021-01-01	99686	79272	20414	333471	276785	56686	3.34521	3.49159	2.77682
2021-02-01	94229	76596	17633	377976	322227	55749	4.01125	4.20684	3.16163
2021-03-01	85733	68443	17290	356036	300590	55446	4.15285	4.39183	3.20682
2021-04-01	109394	88458	20936	393239	332549	60690	3.5947	3.7594	2.89883
2021-05-01	291250	244145	47105	901009	775309	125700	3.09359	3.17561	2.66851
2021-06-01	1127918	973221	154697	2832588	2473423	359165	2.51134	2.54148	2.32173
2021-07-01	2349282	1982762	366520	7231361	6336617	894744	3.07812	3.19585	2.44119
2021-08-01	2432927	1949838	483089	7361804	6135419	1226385	3.0259	3.14663	2.53863
2021-09-01	1779719	1370104	409615	4417020	3402223	1014797	2.48186	2.48319	2.47744
2021-10-01	1424579	976372	448207	3533791	2390512	1143279	2.48059	2.44836	2.55078
2021-11-01	910255	585895	324360	2352984	1504057	848927	2.58497	2.56711	2.61724
2021-12-01	678629	418837	259792	1832963	1127216	705747	2.70098	2.6913	2.71658
2020-01-01	1327308	659202	668106	3514803	1741161	1773642	2.64807	2.64132	2.65473
2020-02-01	1358025	712316	645709	3929702	2080857	1848845	2.89369	2.92126	2.86328
2020-03-01	487326	292683	194643	1635841	1027480	608361	3.35677	3.51056	3.12552
2020-04-01	18931	17149	1782	81804	74761	7043	4.32117	4.3595	3.9523
2020-05-01	123666	116442	7224	429257	409669	19588	3.4711	3.51822	2.71152
2020-06-01	893877	774378	119499	2201231	1957004	244227	2.46257	2.52719	2.04376
2020-07-01	2254054	1888307	365747	6871927	5987889	884038	3.0487	3.17104	2.41708
2020-08-01	2398819	1956128	442691	7139896	6031669	1108227	2.97642	3.08347	2.50339
2020-09-01	1311484	1076118	235366	3452626	2835667	616959	2.63261	2.63509	2.62127
2020-10-01	375123	320372	54751	1197798	1047929	149869	3.19308	3.27098	2.73728
2020-11-01	105496	83798	21698	442717	379721	62996	4.19653	4.53138	2.90331
2020-12-01	182335	155381	26954	484892	420629	64263	2.65935	2.70708	2.38417
2019-01-01	1227454	621187	606267	3262596	1624891	1637705	2.65802	2.61578	2.70129
2019-02-01	1307316	667064	640252	3698061	1976020	1722041	2.82874	2.96226	2.68963
2019-03-01	1451872	691774	760098	3755094	1827374	1927720	2.58638	2.64158	2.53615
2019-04-01	1636538	732811	903727	4075238	1780892	2294346	2.49016	2.43022	2.53876
2019-05-01	1961852	955950	1005902	4741976	2345853	2396123	2.41709	2.45395	2.38206
2019-06-01	2177894	1140383	1037511	5223766	2771823	2451943	2.39854	2.43061	2.36329
2019-07-01	2749636	1584708	1164928	8063649	5131755	2931894	2.93262	3.2383	2.5168
2019-08-01	2786412	1593434	1192978	7955599	4938776	3016823	2.85514	3.09945	2.52882
2019-09-01	2000123	1026809	973314	4928153	2562069	2366084	2.46392	2.49518	2.43096
2019-10-01	1815933	828888	987045	4418864	1999082	2419782	2.43338	2.41176	2.45154
2019-11-01	1459432	703416	756016	3438561	1598950	1839611	2.3561	2.27312	2.4333
2019-12-01	1423904	561442	862462	3463210	1286719	2176491	2.43219	2.29181	2.52358
2018-01-01	1186353	590187	596166	3190143	1558969	1631174	2.68903	2.64148	2.73611
2018-02-01	1266232	643801	622431	3628762	1896838	1731924	2.8658	2.94631	2.78252
2018-03-01	1489273	691245	798028	3878511	1817268	2061243	2.6043	2.62898	2.58292
2018-04-01	1541772	685699	856073	3854129	1680919	2173210	2.4998	2.45139	2.53858
2018-05-01	1901531	913088	988443	4700181	2289222	2410959	2.47179	2.50712	2.43915
2018-06-01	2042141	1067890	974251	4929671	2623305	2306366	2.41397	2.45653	2.36732
2018-07-01	2695017	1561990	1133027	7956172	5048286	2907886	2.95218	3.23196	2.56648
2018-08-01	2639210	1484248	1154962	7601955	4642188	2959767	2.88039	3.12764	2.56265
2018-09-01	1998315	1018725	979590	4982175	2594532	2387643	2.49319	2.54684	2.43739
2018-10-01	1705610	759607	946003	4143221	1822208	2321013	2.42917	2.39888	2.45349
2018-11-01	1418147	680656	737491	3330468	1543930	1786538	2.34846	2.2683	2.42245
2018-12-01	1363549	538620	824929	3318534	1236236	2082298	2.43375	2.29519	2.52421
2017-01-01	1078366	528550	549816	2957975	1417764	1540211	2.74302	2.68236	2.80132
2017-02-01	1166320	604698	561622	3365038	1779428	1585610	2.88518	2.94267	2.82327
2017-03-01	1321005	624680	696325	3523379	1691644	1831735	2.6672	2.70802	2.63057
2017-04-01	1505065	637366	867699	3862779	1599802	2262977	2.56652	2.51002	2.60802
2017-05-01	1782570	840810	941760	4454918	2112882	2342036	2.49915	2.51291	2.48687
2017-06-01	1940377	962009	978368	4797133	2408509	2388624	2.47227	2.50362	2.44144
2017-07-01	2554015	1457325	1096690	7593534	4750066	2843468	2.97318	3.25944	2.59277
2017-08-01	2481358	1368393	1112965	7345030	4389546	2955484	2.96008	3.20781	2.6555
2017-09-01	1925921	968087	957834	4846653	2459108	2387545	2.51654	2.54017	2.49265
2017-10-01	1622389	695448	926941	4019836	1678651	2341185	2.47773	2.41377	2.52571
2017-11-01	1308793	624094	684699	3215571	1453747	1761824	2.4569	2.32937	2.57314
2017-12-01	1314382	528633	785749	3237549	1221235	2016314	2.46317	2.31018	2.5661
2016-01-01	958700	478180	480520	2664561	1296038	1368523	2.77935	2.71036	2.848
2016-02-01	1059505	544473	515032	3078926	1616790	1462136	2.906	2.96946	2.83892
2016-03-01	1228473	550926	677547	3400017	1565351	1834666	2.76768	2.84131	2.70781
2016-04-01	1268699	565645	703054	3222920	1411759	1811161	2.54033	2.49584	2.57613
2016-05-01	1621301	738840	882461	4114441	1898380	2216061	2.53774	2.56941	2.51123
2016-06-01	1695326	851761	843565	4303686	2238519	2065167	2.53856	2.62811	2.44814
2016-07-01	2439426	1395606	1043820	7346645	4634654	2711991	3.01163	3.32089	2.59814
2016-08-01	2375257	1320852	1054405	7111196	4290607	2820589	2.99386	3.24836	2.67505
2016-09-01	1801590	902307	899283	4588389	2305291	2283098	2.54686	2.55489	2.5388
2016-10-01	1519750	660023	859727	3854640	1662557	2192083	2.53636	2.51894	2.54974
2016-11-01	1192200	565613	626587	2989732	1379925	1609807	2.50774	2.4397	2.56917
2016-12-01	1228626	493187	735439	3021804	1128937	1892867	2.4595	2.28906	2.57379
2015-01-01	902575	454076	448499	2521911	1230223	1291688	2.79413	2.70929	2.88002
2015-02-01	979551	520906	458645	2922025	1558606	1363419	2.98302	2.99211	2.97271
2015-03-01	1097129	513738	583391	3005216	1415320	1589896	2.73916	2.75495	2.72527
2015-04-01	1231255	535814	695441	3217226	1352519	1864707	2.61296	2.52423	2.68133
2015-05-01	1573329	720267	853062	4065100	1859805	2205295	2.58376	2.5821	2.58515
2015-06-01	1642661	808028	834633	4231546	2114342	2117204	2.57603	2.61667	2.53669
2015-07-01	2235827	1263346	972481	6833983	4214810	2619173	3.05658	3.33623	2.69329
2015-08-01	2292454	1277378	1015076	6879665	4076175	2803490	3.001	3.19105	2.76185
2015-09-01	1652967	814364	838603	4339998	2141703	2198295	2.62558	2.62991	2.62138
2015-10-01	1395315	620773	774542	3575722	1546317	2029405	2.56266	2.49095	2.62014
2015-11-01	1099056	522460	576596	2759351	1263718	1495633	2.51066	2.41878	2.5939
2015-12-01	1093431	437487	655944	2742163	1033853	1708310	2.50785	2.36316	2.60435
2014-01-01	828668	405893	422775	2371192	1071445	1299747	2.86145	2.63972	3.07432
2014-02-01	873625	460266	413359	2643026	1377431	1265595	3.02536	2.99268	3.06173
2014-03-01	1023522	471494	552028	2832572	1253379	1579193	2.76748	2.65831	2.86071
2014-04-01	1167836	483353	684483	3094834	1196670	1898164	2.65006	2.47577	2.77314
2014-05-01	1410799	646017	764782	3688725	1667339	2021386	2.61464	2.58095	2.64309
2014-06-01	1490019	726592	763427	3850525	1896944	1953581	2.58421	2.61074	2.55896
2014-07-01	1919491	1063553	855938	5916844	3587275	2329569	3.08251	3.37292	2.72166
2014-08-01	2033565	1097480	936085	6120716	3526723	2593993	3.00985	3.21347	2.77111
2014-09-01	1504217	707272	796945	3919243	1828552	2090691	2.6055	2.58536	2.62338
2014-10-01	1316151	557701	758450	3395921	1379106	2016815	2.58019	2.47284	2.65913
2014-11-01	1006748	470310	536438	2564071	1121615	1442456	2.54688	2.38484	2.68895
2014-12-01	1012435	401260	611175	2549260	930338	1618922	2.51795	2.31854	2.64887
2013-01-01	852860	450899	401961	2555690	1257521	1298169	2.99661	2.78892	3.22959
2013-02-01	923105	520671	402434	2876204	1596083	1280121	3.11579	3.06543	3.18095
2013-03-01	1120874	524115	596759	3166229	1413622	1752607	2.82479	2.69716	2.93688
2013-04-01	1095459	466316	629143	2933205	1131023	1802182	2.6776	2.42544	2.8645
2013-05-01	1434115	628888	805227	3828516	1618581	2209935	2.6696	2.57372	2.74449
2013-06-01	1405203	707554	697649	3698657	1861779	1836878	2.63212	2.63129	2.63295
2013-07-01	1891665	1061562	830103	5988439	3666378	2322061	3.1657	3.45376	2.79732
2013-08-01	1976598	1075647	900951	6060660	3535821	2524839	3.06621	3.28716	2.80242
2013-09-01	1474634	706685	767949	3925324	1833842	2091482	2.6619	2.59499	2.72346
2013-10-01	1267118	543562	723556	3290806	1309865	1980941	2.59708	2.40978	2.73779
2013-11-01	995105	467096	528009	2490709	1020268	1470441	2.50296	2.18428	2.78488
2013-12-01	970935	402811	568124	2493840	918600	1575240	2.56849	2.28047	2.7727

## Sheet: UKAZATELE
Metainformace - informace a definice k použitým výrazům v objektu VDB
	Ukazatele (Statistické proměnné)
	Kód ukazatele	Název	Definice	Platnost
	5443	Průměrný počet přenocování turistů	Představuje podíl počtu přenocování turistů a počtu turistů. Turista je návštěvník, jehož cesta zahrnuje alespoň jedno přenocování. Návštěvník je osoba uskutečňující cestu do hlavní destinace mimo své obvyklé prostředí po dobu kratší než jeden rok, přičemž hlavní účel cesty (služební, rekreace či jiný osobní) není spojen se zaměstnáním (na základě smlouvy) u společnosti se sídlem v navštívené zem…	01.01.2010 - 09.09.9999
	2655	Počet přenocování turistů	Představuje počet nocí, které stráví turista v průběhu cesty, ať již v ubytovacím zařízení, u příbuzných a známých či v dopravním prostředku (např. vlaku).	01.01.2010 - 09.09.9999
	2654	Počet turistů	Počet návštěvníků, jejichž cesta zahrnuje alespoň jedno přenocování. Návštěvník je osoba uskutečňující cestu do hlavní destinace mimo své obvyklé prostředí po dobu kratší než jeden rok, přičemž hlavní účel cesty (služební, rekreace či jiný osobní) není spojen se zaměstnáním (na základě smlouvy) u společnosti se sídlem v navštívené zemi či místě. Cesty návštěvníků jsou pak považovány za cestovní r…	01.01.2010 - 09.09.9999
Zdroj:	© Český statistický úřad, Metainformační systém ČSÚ		Podmínky užívání dat ČSÚ		vygenerováno 28.03.2024 19:07

## Sheet: METAINFORMACE
Metainformace - informace a definice k použitým výrazům v objektu VDB
	Území
	Kód číselníku	Kód položky	Název	Definice	Platnost
	97		Stát	Územní statistická jednotka NUTS 0 (stát) představuje Českou republiku jako správní jednotku pro zeměpisnou oblast se správním orgánem, který má pravomoc přijímat správní nebo politická rozhodnutí pro tuto oblast v právním a institucionálním rámci členského státu Evropské unie. Pramen: sdělení ČSÚ č. 228/2004 Sb.	01.03.2001 - 09.09.9999
	97	19	Česká republika	Česká republika	01.03.2001 - 09.09.9999
	Měřící jednotka
	Kód číselníku	Kód položky	Název	Definice	Platnost
	78		Číselník vybraných měřicích jednotek	Číselník vybraných měřicích jednotek	01.01.1900 - 09.09.9999
	78	80400	osoba	osoba	01.01.1900 - 09.09.9999
	78	99998	četnostní jednotka	Používá se v případě, že měřicí jednotka není konkretizována, protože vyplývá z názvu a/nebo logiky ukazatele (např. Počet požárů).	01.01.1900 - 09.09.9999
	Věcné člěnění
	Kód číselníku	Kód položky	Název	Definice	Platnost
	86		Číselník zemí (CZEM)	Předmětem Číselníku zemí (CZEM) (kód 86) jsou samostatné země a závislá území světa a jejich numerické kódy. Číselník CZEM byl zaveden sdělením ČSÚ. Číselník CZEM vychází z mezinárodní normy ISO 3166-1.	01.01.1900 - 09.09.9999
	86	203	Česká republika	Česká republika	01.01.1900 - 09.09.9999
	154		Kategorie a třída ubytovacího zařízení - agregace	Kategorie a třída ubytovacího zařízení - agregace	01.01.1900 - 09.09.9999
	154	1	Hromadná ubytovací zařízení	Hromadná ubytovací zařízení	01.01.1900 - 09.09.9999
	5898		Číselník zemí (CZEM) - agregace	Číselník zemí (CZEM) - agregace	01.01.1900 - 09.09.9999
	5898	17	Svět bez České republiky (výběr 2)	Svět bez České republiky (výběr 2)	01.01.1900 - 09.09.9999
	7503		Statistické funkce	Statistické funkce	01.01.1900 - 09.09.9999
	7503	403	podíl, poměr	VIP	01.01.1900 - 09.09.9999
	7605		Specifikace jmenovatele podílu, struktury	Specifikace jmenovatele podílu, struktury	01.01.1900 - 09.09.9999
	7605	TTX	počet turistů	počet turistů	01.01.1900 - 09.09.9999
	7635		Doplnění funkce	Doplnění funkce	01.01.1900 - 09.09.9999
	7635	J	podíl (v MJ čitatele)	podíl (v MJ čitatele)	01.01.1900 - 09.09.9999
Zdroj:	© Český statistický úřad, Metainformační systém ČSÚ		Podmínky užívání dat ČSÚ		vygenerováno 28.03.2024 19:07
