# Supplementary material for: What drove changes in alcohol sales during the COVID‐19 pandemic in Czechia? An interrupted time series analyses
Source: Drug Alcohol Rev. 2025 Mar 3;44(4):1207–21. doi: 10.1111/dar.14035 (PMC12117311; doi:10.1111/dar.14035)
Supplement: Supplementary file 1 — Data S1. Supporting information. [file DAR-44-1207-s001.zip › supplement/1_data_preparation_descriptive_analysis.R]

# ==================================================================================================================================================================
# ==================================================================================================================================================================
# ==================================================================================================================================================================

#COVID SALES

# ==================================================================================================================================================================
# ==================================================================================================================================================================
# ==================================================================================================================================================================

# 0) ESSENTIALS
# ______________________________________________________________________________________________________________________

# set packages
pacman::p_load(
  ggplot2,
  ggthemes,
  here,
  janitor,
  mgcv,
  rio,
  tidyverse,
  tsibble,
  gtsummary,
  flextable,
  tsibble,
  forecast,
  feasts,
  mgcv,
  gratia
)

# clean workspace
rm(list=ls())

# set working directory
theme_set( theme_gdocs() )

# ==================================================================================================================================================================
# ==================================================================================================================================================================
# ==================================================================================================================================================================

# 1) LOAD DATA
# ______________________________________________________________________________________________________________________


# 1.1) OVERALL ALCOHOL SALES
# ----------------------------------------------
mf_celek <- import(here("overall_sales.xlsx"))

# 1.2) RETAIL SALES
# ----------------------------------------------
malobchod_celek <- import(here("retail_sales.xlsx"))

# 1.3) COVID CASES: NUMBER OF CONFIRMED CASES, MEASURES AND STRINGENCY OF COVID MEASURES
# ----------------------------------------------
covid_stringeny_cases <- import(here("covid_cr.xlsx"))
covid_intervention <- import(here("covid_interventions.xlsx"))

# 1.4) Tourists
# ----------------------------------------------
number_of_tourists <- import(here("tourists.xlsx"))

# ==================================================================================================================================================================
# ==================================================================================================================================================================
# ==================================================================================================================================================================

# 2) PREPARE DATA
# ______________________________________________________________________________________________________________________


# 2.1) Overall sales
# ----------------------------------------------
#cleaning the names of variables
mf_celek <- clean_names(mf_celek) 

#converting dates into my format
mf_celek$month <- lubridate::my(mf_celek$x1)

#converting hectolitres into litres of liquid
mf_celek <- mutate(mf_celek, lihoviny_mnozstvi_v_l = lih_mnozstvi_v_hl * 100)
mf_celek <- mutate(mf_celek, ovocne_destilaty_mnozstvi_v_l = ovocne_destilaty_mnozstvi_v_hl * 100)
mf_celek <- mutate(mf_celek, pivo_mnozstvi_v_l = pivo_mnozstvi_v_hl * 100)
mf_celek <- mutate(mf_celek, tiche_vino_mnozstvi_v_l = tiche_vino_mnozstvi_v_hl * 100)
mf_celek <- mutate(mf_celek, sumive_vino_a_meziprodukty_mnozstvi_v_l = sumive_vino_a_meziprodukty_mnozstvi_v_hl * 100)

#converting the litres of alcohol into same measure: litres of liquid into litres of alcohol
mf_celek <- mutate(mf_celek, pivo_lih = pivo_mnozstvi_v_l * 0.045) #using 4% to convert litres of beer liquid into litres of alcohol
mf_celek <- mutate(mf_celek, lih_lih = lihoviny_mnozstvi_v_l)#no need to convert distilates
mf_celek <- mutate(mf_celek, dest_lih = ovocne_destilaty_mnozstvi_v_l)#no need to convert to convert fruit distilates
mf_celek <-  mutate(mf_celek, ticha_lih = tiche_vino_mnozstvi_v_l * 0.12) #using 12% to convert litres of wine liquid into litres of alcohol
mf_celek <- mutate(mf_celek, sumiva_lih = sumive_vino_a_meziprodukty_mnozstvi_v_l * 0.10) #using 10% to convert litres of sparkling wine and intermediate products liquid into litres of alcohol

#summig all the litres of alcohol
mf_celek <- mutate(mf_celek, mf_soucet_l = ticha_lih + sumiva_lih + dest_lih  + lih_lih + pivo_lih)

#to the tibble
mf_tibble  <-   as_tibble(mf_celek)

# 2.2) Retail sales
# ----------------------------------------------

#clean column names
malobchod_celek <- clean_names(malobchod_celek)

#create dates in my format
malobchod_celek$month <- lubridate::my(malobchod_celek$datum)

#retail sales = total sales - hmsm sector

malobchod_celek <- mutate(malobchod_celek, pivo_mal = pivo_total - pivo_hmsm)
malobchod_celek <- mutate(malobchod_celek, lih_mal = lihoviny_total - lihoviny_hmsm) 

#Converting litres of liquid into litres of alcohol: total, retail and hmsm 

malobchod_celek <- mutate(malobchod_celek, pivo_total_lih = pivo_total * 0.045)
malobchod_celek <- mutate(malobchod_celek, lih_total_lih = lihoviny_total * 0.38) 

malobchod_celek <- mutate(malobchod_celek, pivo_mal_lih = pivo_mal * 0.045)
malobchod_celek <- mutate(malobchod_celek, lih_mal_lih = lih_mal * 0.38) 

malobchod_celek <- mutate(malobchod_celek, pivo_hmsm_lih = pivo_hmsm * 0.045)
malobchod_celek <- mutate(malobchod_celek, lih_hmsm_lih = lihoviny_hmsm * 0.38) 
malobchod_celek <-  mutate(malobchod_celek, ticha_hmsm_lih = ticha_vina_hmsm * 0.12) 
malobchod_celek <- mutate(malobchod_celek, sumiva_hmsm_lih = sumiva_vina_hmsm * 0.10) 

#producing totals: total, hmsm and small shops

malobchod_celek <- mutate(malobchod_celek, total_pivo_lih =  pivo_total_lih + lih_total_lih) 
malobchod_celek <- mutate(malobchod_celek, total_hm_sm_pivo_lih = pivo_hmsm_lih + lih_hmsm_lih) 
malobchod_celek <- mutate(malobchod_celek, total_mal_pivo_lih = pivo_mal_lih + lih_mal_lih) 

malobchod_celek <- mutate(malobchod_celek, total_hm_sm = (pivo_hmsm_lih + lih_hmsm_lih) + (ticha_hmsm_lih + sumiva_hmsm_lih))


#into tibble
malobchod_tibble  <-   as_tibble(malobchod_celek) 

# 2.3) COVID-RELATED VARIABLES
# ----------------------------------------------

#covid measures
covid_intervention <- covid_intervention %>% 
  mutate(yearmonth = yearmonth(ym))  %>% 
              clean_names() %>%
  mutate(restrictions_on_alcohol_outlets = as.factor(restrictions_on_on_premise_alcohol_outlets)) %>%
   mutate(restrictions_on_alcohol_outlets = recode(restrictions_on_alcohol_outlets,
                                                   "20" = "1"))

#Constructing variables in a tsibble 
monthly_covid_cases <- covid_stringeny_cases %>%
  select(date, new_cases, stringency_index) %>% #Select relevant columns - 'date' and 'new_cases'.
  mutate(ymd = lubridate::ymd(date)) %>% #Convert the 'date' column to the date format 'ymd'.
  as_tibble() %>%
  tidyr::pivot_longer(
    cols = c("new_cases", "stringency_index"), 
    names_to = "var", 
    values_to = "value") %>% # Reshape the data into a long format, storing variable names in 'var' and values in 'value.'
  select(ymd, var, value) %>%
  mutate(var = as_factor(var)) %>%
  mutate(value= as.numeric(value)) %>%
  as_tsibble(key = var, index = ymd) %>% #Create a tsibble with 'var' as the key and 'ymd' as the index.
  group_by_key() %>% #Group the tsibble by the key.
  index_by(year_month = ~ yearmonth(.)) %>% #Index the tsibble by year and month ('year_month').
  filter(var == "new_cases") %>% #Filter rows to retain only 'stringency_index' data.
  summarise(value = (sum(value, na.rm = TRUE))) #Calculate the sum of covid cases.

monthly_covid_cases$month <- lubridate::ym(monthly_covid_cases$year_month)

monthly_covid_cases <- monthly_covid_cases %>% 
  mutate(yearmonth = yearmonth(month))

monthly_covid_cases <- monthly_covid_cases %>% 
  rename(covid_cases  = value)

#Constructing stringency index variable in a tsibble 
monthly_covid_stringency <- covid_stringeny_cases %>% 
  select(date, stringency_index) %>% #Select relevant columns - 'date' and 'stringency_index'.
  mutate(ymd = lubridate::ymd(date)) %>% #Convert the 'date' column to the date format 'ymd'.
  as_tibble() %>%
  tidyr::pivot_longer(
    cols = c("stringency_index"), 
    names_to = "var", 
    values_to = "value") %>% # Reshape the data into a long format, storing variable names in 'var' and values in 'value.'
  select(ymd, var, value) %>%
  mutate(var = as_factor(var)) %>%
  mutate(value= as.numeric(value)) %>%
  as_tsibble(key = var, index = ymd) %>% #Create a tsibble with 'var' as the key and 'ymd' as the index.
  group_by_key() %>% #Group the tsibble by the key.
  index_by(year_month = ~ yearmonth(.)) %>% #Index the tsibble by year and month ('year_month')
  filter(var == "stringency_index") %>% #Filter rows to retain only 'stringency_index' data.
  summarise(
    value = mean(value, na.rm = TRUE)) #Calculate the monthly mean for 'stringency_index.'

monthly_covid_stringency$month <- lubridate::ym(monthly_covid_stringency$year_month)

monthly_covid_stringency <- monthly_covid_stringency %>% 
  mutate(yearmonth = yearmonth(month))

monthly_covid_stringency <- monthly_covid_stringency %>% 
  rename(stringency_index  = value)

#covid together

rm(covid)

covid <-  covid_intervention %>% 
  left_join(monthly_covid_cases, by = "yearmonth")

covid <- covid %>% 
  left_join(monthly_covid_stringency, by = "yearmonth") 

covid <-  covid  %>% # 0 insted of NAs
  mutate(covid_cases_no_na = ifelse(is.na(covid_cases), 0, covid_cases))

covid  <-  covid %>% # lag1 for covid cases
  mutate(lag1_covid_cases = lead(covid_cases_no_na, 1)) %>% 
  mutate(lag1_covid_cases = ifelse(is.na(lag1_covid_cases), 0, lag1_covid_cases))

covid  <-  covid  %>% #0 insted of NAs
  mutate(stringency_index_no_na = ifelse(is.na(stringency_index), 0, stringency_index))

covid  <-  covid %>% # lag1 for stringency
  mutate(lag1_covid_stringency = lead(stringency_index_no_na, 1)) %>% 
  mutate(lag1_covid_stringency = ifelse(is.na(lag1_covid_stringency), 0, lag1_covid_stringency))

covid  <-  covid %>% # lag1 for intervention
  mutate(lag1_restrictions_on_alcohol_outlets = lead(restrictions_on_alcohol_outlets, 1)) %>% 
  mutate(lag1_restrictions_on_alcohol_outlets = ifelse(is.na(lag1_restrictions_on_alcohol_outlets), 0, lag1_restrictions_on_alcohol_outlets)) %>%
  mutate(lag1_restrictions_on_alcohol_outlets = as.factor(lag1_restrictions_on_alcohol_outlets)) %>%
  mutate(lag1_restrictions_on_alcohol_outlets = recode(lag1_restrictions_on_alcohol_outlets,
                                                  "2" = "1", "1" = "0"))


# 3. COMBINING THE VARIABLES: Overall sales
# ----------------------------------------------
# 3.1) ALCOHOL SALES: Overall sales
mf_joined <- mf_celek %>%
  mutate(yearmonth = yearmonth(month)) %>%
  as_tsibble(index = month)  

# 3.2) COVID-RELATED VARIABLES
mf_joined <- mf_joined %>% 
  left_join(covid, by = "yearmonth")

# 3.3) TREND AND SEASONAL VARIABLE
mf_joined <- mf_joined %>%
  mutate(cyclical_month = month(yearmonth),  # Extract the month component
         cyclical_month = (cyclical_month - 1) %% 12 + 1) %>% # Calculate the cyclical month
            mutate(consecutive_months = row_number()) # Trend variable

# 3.4) TOURISTS data

number_of_tourists <- clean_names(number_of_tourists)

names(number_of_tourists)

number_of_tourists$month <- lubridate::ymd(number_of_tourists$datum)

number_of_tourists <- number_of_tourists %>%
  mutate(yearmonth = yearmonth(month)) %>%
  as_tsibble(index = month)  

number_of_tourists <- number_of_tourists %>% 
  mutate(foreign_tourists = nerezidenti_4)

mf_joined <- mf_joined %>% 
  left_join(number_of_tourists, by = "yearmonth")

names(mf_joined)

#selecting only used variables

mf_joined <- mf_joined %>%
  dplyr::select("mf_soucet_l",
     "yearmonth", "cyclical_month", "consecutive_months",
     "stringency_index_no_na", lag1_covid_stringency, covid_cases_no_na, lag1_covid_cases,
     lag1_restrictions_on_alcohol_outlets, restrictions_on_alcohol_outlets, foreign_tourists)  

# 4.XXXXX) COMBINING THE VARIABLES: retail sales
# ----------------------------------------------
# 4.1) ALCOHOL SALES: retail sales
nielsen_joined <- malobchod_tibble %>%
  mutate(yearmonth = yearmonth(datum)) %>%
  as_tsibble(index = month)  

# 4.2) COVID-RELATED VARIABLES
nielsen_joined <- nielsen_joined %>% 
  left_join(covid, by = "yearmonth")

# 4.3) TREND AND SEASONAL VARIABLE
nielsen_joined <- nielsen_joined %>%
  mutate(cyclical_month = month(yearmonth),  # Extract the month component
         cyclical_month = (cyclical_month - 1) %% 12 + 1) %>% # Calculate the cyclical month
            mutate(consecutive_months = row_number()) # Trend variable

nielsen_joined <- nielsen_joined %>% 
  left_join(number_of_tourists, by = "yearmonth")

#selecting only used variables
nielsen_joined <- nielsen_joined %>%
  dplyr::select(total_pivo_lih,
                total_hm_sm_pivo_lih,
                total_mal_pivo_lih,
                "yearmonth", "cyclical_month", "consecutive_months",
                "stringency_index_no_na", lag1_covid_stringency, covid_cases_no_na, lag1_covid_cases,
                lag1_restrictions_on_alcohol_outlets, restrictions_on_alcohol_outlets, foreign_tourists)  


# 5.XXXXX) DATA DESCRIPTION AND PRELIMINARY analysis
# ----------------------------------------------

#5.1) descriptive table

table_1 <- mf_joined %>% 
  left_join(nielsen_joined, by = "yearmonth")  %>%
  dplyr::select("mf_soucet_l", "total_pivo_lih", "total_hm_sm_pivo_lih", "total_mal_pivo_lih") %>%
  tidyr::pivot_longer(
    cols = c("mf_soucet_l", "total_pivo_lih", "total_hm_sm_pivo_lih", "total_mal_pivo_lih"), 
    names_to = "var", 
    values_to = "value") %>% 
  mutate(var = as.factor(var)) %>%
  mutate(var =forcats::fct_relevel(var, "mf_soucet_l", "total_pivo_lih", "total_hm_sm_pivo_lih", "total_mal_pivo_lih")) %>%
  index_by(year = ~ year(.)) %>%
  filter(year(month.x.x) %in% c(2019, 2020, 2021, 2022)) %>%
  group_by_key() %>%
  summarise("total_value" = sum(value, na.rm = TRUE)) %>%
  as_tibble() %>%
  pivot_wider(names_from = year, values_from = total_value, values_fill = 0) %>%
  mutate("Change between 2019 and 2020 (%)" = ((`2020` - `2019` )/ `2019`)*100)%>%
  mutate("Change between 2020 and 2021 (%)" = ((`2021` - `2020` )/ `2020`)*100)%>%
  mutate("Change between 2021 and 2022 (%)" = ((`2022` - `2021` )/ `2021`)*100)%>% 
  mutate(var = dplyr::recode(var, "mf_soucet_l" = "Total sales revenues", 
                             "total_hm_sm_pivo_lih" = "Retail sales: HM/SM", 
                             "total_mal_pivo_lih" = "Retail sales: small shops", 
                             "total_pivo_lih" = "Retail sales: Total")) %>%
  flextable() %>%
  compose(i = 1, j = 1, value = as_paragraph(""), part = "header")  %>% 
  add_header_lines(values = c("Table 1 Volume of sold pure alcohol in litres between 2019 and 2022" ) ) %>%
  bold(bold = TRUE, part = "header")  %>% 
  set_table_properties(layout = "autofit")

#5.2) Alcohol sales chart

theme_set( theme_gdocs() )

chart_1_app <- mf_joined %>% 
  left_join(nielsen_joined, by = "yearmonth")  %>%
  dplyr::select("mf_soucet_l", "total_pivo_lih", "total_hm_sm_pivo_lih", "total_mal_pivo_lih")  %>%
  tidyr::pivot_longer(
    cols = c("mf_soucet_l", 
             "total_pivo_lih", "total_hm_sm_pivo_lih", "total_mal_pivo_lih"), 
    names_to = "Variables", 
    values_to = "value") %>% 
  mutate(Variables = as.factor(Variables)) %>%
  mutate(Variables =forcats::fct_relevel(Variables, "mf_soucet_l", "total_pivo_lih", "total_hm_sm_pivo_lih", "total_mal_pivo_lih")) %>%
  mutate("Variables" = dplyr::recode(Variables, "mf_soucet_l" = "Total sales revenues", 
                             "total_hm_sm_pivo_lih" = "Retail sales: HM/SM", 
                             "total_mal_pivo_lih" = "Retail sales: small shops", 
                             "total_pivo_lih" = "Retail sales: Total")) %>%
  fabletools::autoplot() +
  labs(x = "", y = "Litres of sold pure alcohol",title = "AP2 Alcohol sales in Czech Republic") +
  scale_y_continuous(labels = scales::comma)

chart_1_app 

#5.3) COVID-19 measures chart

chart_2_app <- covid %>%
  as_tsibble(index = yearmonth) %>%
  filter_index("2019-01" ~ .)%>%
  dplyr::select( 
    "stringency_index_no_na",
    "restrictions_on_mobility_and_assembly", "restrictions_on_on_premise_alcohol_outlets", 
    "restrictions_on_off_premise_alcohol_outlets", "restrictions_on_public_consumption")  %>%
  tidyr::pivot_longer(
    cols = c(
      "stringency_index_no_na",
      "restrictions_on_mobility_and_assembly", "restrictions_on_on_premise_alcohol_outlets", 
      "restrictions_on_off_premise_alcohol_outlets", "restrictions_on_public_consumption"), 
    names_to = "Variables", 
    values_to = "value") %>% 
  mutate(Variables = dplyr::recode(Variables, "stringency_index_no_na" = "Stringency index",
                             "restrictions_on_mobility_and_assembly" = "Mobility restr.", 
                             "restrictions_on_on_premise_alcohol_outlets" = "On-premise outlets restr.", 
                             "restrictions_on_off_premise_alcohol_outlets" = "Off-premise outlets restr.", 
                             "restrictions_on_public_consumption" = "Public consumption restr.")) %>%
  fabletools::autoplot() +
  labs(x = "", y = "", title = "AP3 COVID-19 related restrictions") 

chart_2_app

#5.5) New COVID-19 cases chart

chart_3_app <- covid %>%
  as_tsibble(index = yearmonth) %>%
  filter_index("2019-01" ~ .)%>%
  dplyr::select( 
    "covid_cases_no_na")  %>%
  rename("COVID-19 cases" = "covid_cases_no_na") %>%
  fabletools::autoplot() +
  labs(x = "", y = "Number of new cases", title = "AP4 Number of new COVID-19 cases")  +
  scale_y_continuous(labels = scales::comma)

chart_3_app

#5.6) Tourists chart

names(number_of_tourists)

chart_4_app <-number_of_tourists %>%
  as_tsibble(index = yearmonth) %>%
  dplyr::select( 
    "foreign_tourists")  %>%
  rename("Number of foreign tourists" = "foreign_tourists") %>%
  fabletools::autoplot() +
  labs(x = "", y = "Number of tourists", title = "AP5 Number of foreign overnight tourists")  +
  scale_y_continuous(labels = scales::comma)

chart_4_app

#5.6) correlation of all used COVID related variables

names(mf_joined)

library(corrr)

names(mf_joined)

table_1_app <- mf_joined %>%
  select(stringency_index_no_na,
         lag1_covid_stringency, 
         covid_cases_no_na,  
         lag1_covid_cases, 
         restrictions_on_alcohol_outlets,
         lag1_restrictions_on_alcohol_outlets,
         foreign_tourists) %>%
  mutate(restrictions_on_alcohol_outlets = as.numeric(restrictions_on_alcohol_outlets)) %>%
  mutate(lag1_restrictions_on_alcohol_outlets = as.numeric(lag1_restrictions_on_alcohol_outlets)) %>%   
  rename("Stringency index"  = "stringency_index_no_na",
         "Stringency index: lag"  = "lag1_covid_stringency",
         "COVID-19 cases"  = "covid_cases_no_na",
         "COVID-19 cases: lag"  = "lag1_covid_cases",
         "Restrictions on outlets"  = "restrictions_on_alcohol_outlets",
         "Restrictions on outlets: lag"  = "lag1_restrictions_on_alcohol_outlets",
         "Number of tourists"  = "foreign_tourists") %>%
  corrr::correlate(method = "spearman") %>%
  flextable() %>%
  compose(i = 1, j = 1, value = as_paragraph(""), part = "header")  %>% 
  add_header_lines(values = c("TAble AP6 Correlation between COVID-19 and tourism related variables" ) ) %>%
  bold(bold = TRUE, part = "header")  %>% 
  set_table_properties(layout = "autofit")
  
