# Supplementary material for: What drove changes in alcohol sales during the COVID‐19 pandemic in Czechia? An interrupted time series analyses
Source: Drug Alcohol Rev. 2025 Mar 3;44(4):1207–21. doi: 10.1111/dar.14035 (PMC12117311; doi:10.1111/dar.14035)
Supplement: Supplementary file 1 — Data S1. Supporting information. [file DAR-44-1207-s001.zip › supplement/3_retail_sales_total.R]

# 3) Retail sales: total
# ----------------------------------------------

# decomposition
# -------------
nielsen_joined %>%
  dplyr::select(total_pivo_lih, yearmonth) %>%
  as_tsibble(index = yearmonth) %>%
  model(stl = STL(total_pivo_lih)) %>%
  components() %>%
  autoplot() #we can observe trend and seasonality

##Baseline model with seasonality and trend
# --------------
nielsen_mod_tot_0 <- gam(total_pivo_lih ~ consecutive_months + s(cyclical_month, bs = "cc", k=12), 
                    data = nielsen_joined, method = "REML")

summary(nielsen_mod_tot_0) 
k.check(nielsen_mod_tot_0) #k-check, p-value too low <.001

nielsen_mod_tot_0 <- gam(total_pivo_lih ~ consecutive_months + s(cyclical_month, bs = "tp", k=12), #change of spline to TP
                         data = nielsen_joined, method = "REML")

summary(nielsen_mod_tot_0)
k.check(nielsen_mod_tot_0) #ok

#check residuals and revise model
auto.arima(resid(nielsen_mod_tot_0, type = "pearson"),
           stationary = TRUE, seasonal = FALSE) #AR1 MA1

nielsen_mod_tot_0 <- gamm(total_pivo_lih ~ consecutive_months + s(cyclical_month, bs = "tp", k=12),
                     correlation = corARMA(form = ~ 1, p = 1, q = 1),
                    data = nielsen_joined, method = "REML")

summary(nielsen_mod_tot_0$gam)

#autocorrelation and stationarity
acf(resid(nielsen_mod_tot_0$lme, type = "normalized"), lag.max = 24, main = "ACF") 
pacf(resid(nielsen_mod_tot_0$lme, type = "normalized"), lag.max = 24, main = "pACF") 
Box.test(resid(nielsen_mod_tot_0$lme, type = "normalized"), type ="Ljung-Box") # no autocorrelation

#splines check
layout(matrix(1:2, nrow = 1))
plot(nielsen_mod_tot_0$gam, shade = TRUE)

#k.check
k.check(nielsen_mod_tot_0$gam) #ok

#gam model check
par(mfrow = c(2, 2))
gam.check(nielsen_mod_tot_0$gam)

#Plot of model
plot(x = 1:48, y = nielsen_mod_tot_0$gam$y, ylab="Ordinal date of flowering", xlab="Year")
lines(nielsen_mod_tot_0$gam$fitted.values)

# --------------
##models with stringency_index

##stringency_index linear
nielsen_mod_tot_st_lin <- gamm(total_pivo_lih ~ 
                                 consecutive_months + 
                                 s(cyclical_month, bs = "tp", k=12) + 
                                 stringency_index_no_na, 
                               correlation = corARMA(form = ~ 1, p = 1, q = 1),
                               data = nielsen_joined, 
                               method = "REML")

#gam model check
par(mfrow = c(2, 2))
gam.check(nielsen_mod_tot_st_lin$gam)

#k.check
k.check(nielsen_mod_tot_st_lin$gam)#ok

##stringency_index_lag1
nielsen_mod_tot_st_lin_lag <- gamm(total_pivo_lih ~ consecutive_months + 
                                     s(cyclical_month, bs = "tp", k=12) + 
                                     lag1_covid_stringency, 
                                   correlation = corARMA(form = ~ 1, p = 1, q = 1),
                                   data = nielsen_joined, method = "REML")

#k.check
k.check(nielsen_mod_tot_st_lin_lag$gam)#ok

#gam model check
par(mfrow = c(2, 2))
gam.check(nielsen_mod_tot_st_lin_lag$gam)

##stringency_index smooth
nielsen_mod_tot_st_sm <- gamm(total_pivo_lih ~ consecutive_months + 
                                s(cyclical_month, bs = "tp", k=12) + 
                                s(stringency_index_no_na, bs = "tp"), 
                              correlation = corARMA(form = ~ 1, p = 1, q = 1),
                              data = nielsen_joined, method = "REML")

k.check(nielsen_mod_tot_st_sm$gam)#ok

#gam model check
par(mfrow = c(2, 2))
gam.check(nielsen_mod_tot_st_sm$gam)


##stringency_index_lag1 smooth
nielsen_mod_tot_st_sm_lag <- gamm(total_pivo_lih ~ consecutive_months + 
                                    s(cyclical_month, bs = "tp", k=12) + 
                                    s(lag1_covid_stringency, bs = "tp", k = 15), 
                                  correlation = corARMA(form = ~ 1, p = 1, q = 1),
                                  data = nielsen_joined, method = "REML")


k.check(nielsen_mod_tot_st_sm_lag$gam) #not ok and splines suggest linear relationship


#gam model check
par(mfrow = c(2, 2))
gam.check(nielsen_mod_tot_st_sm_lag$gam)

#splines check
layout(matrix(1:4, nrow = 1))
plot(nielsen_mod_tot_st_lin$gam, shade = TRUE)

layout(matrix(1:4, nrow = 1))
plot(nielsen_mod_tot_st_lin_lag$gam, shade = TRUE)

layout(matrix(1:4, nrow = 1))
plot(nielsen_mod_tot_st_sm$gam, shade = TRUE)

layout(matrix(1:4, nrow = 1))
plot(nielsen_mod_tot_st_sm_lag$gam, shade = TRUE) #k-check not ok and spline suggest linear relationship

#summary
summary(nielsen_mod_tot_st_lin$gam) #stringency index is significant  <.001
summary(nielsen_mod_tot_st_lin_lag$gam) #stringency index is significant  .001
summary(nielsen_mod_tot_st_sm$gam) #stringency index is significant  <.001
summary(nielsen_mod_tot_st_sm_lag$gam) #k-check not ok and spline suggest linear relationship

#autocorrelation test
Box.test(resid(nielsen_mod_tot_st_lin$lme, type = "normalized"), type ="Ljung-Box") # no autocorrelation
Box.test(resid(nielsen_mod_tot_st_lin_lag$lme, type = "normalized"), type ="Ljung-Box") # no autocorrelation
Box.test(resid(nielsen_mod_tot_st_sm$lme, type = "normalized"), type ="Ljung-Box") # no autocorrelation
Box.test(resid(nielsen_mod_tot_st_sm_lag$lme, type = "normalized"), type ="Ljung-Box") # no autocorrelation

#CI

#CIs for linear parameters of the model
# Extract the lme component and calculate confidence intervals for linear coefficients
lme_nielsen_mod_tot_st_lin <- nielsen_mod_tot_st_lin$lme
intervals(lme_nielsen_mod_tot_st_lin, which="fixed")

lme_nielsen_mod_tot_st_lin_lag <- nielsen_mod_tot_st_lin_lag$lme
intervals(lme_nielsen_mod_tot_st_lin_lag, which="fixed")

#CIs for smoothed parameters of the model
ci_smooth_3 <- draw(nielsen_mod_hmsm_st_sm, select = "stringency_index_no_na", partial_match = TRUE) + 
  labs(title = "AP9 Partial effect of GRSI on total retail sales (95% CI)",
       x = "GRSI",
       y = "Estimated Partial Effect") 

# --------------
##models with restrictions on premises

##restrictions on premises linear
nielsen_mod_tot_rs_lin <- gamm(total_pivo_lih ~ consecutive_months + 
                                 s(cyclical_month, bs = "tp", k=12) + 
                                 restrictions_on_alcohol_outlets, 
                               correlation = corARMA(form = ~ 1, p = 1, q = 1),
                               data = nielsen_joined, method = "REML")

##restrictions on premises_lag1 linear
nielsen_mod_tot_rs_lin_lag <- gamm(total_pivo_lih ~ consecutive_months + 
                                     s(cyclical_month, bs = "tp", k=12) + 
                                     lag1_restrictions_on_alcohol_outlets, 
                                   correlation = corARMA(form = ~ 1, p = 1, q = 1),
                                   data = nielsen_joined, method = "REML")

#k.check
k.check(nielsen_mod_tot_rs_lin$gam) #ok
k.check(nielsen_mod_tot_rs_lin_lag$gam) #ok

#gam model check
par(mfrow = c(2, 2))
gam.check(nielsen_mod_tot_rs_lin$gam)

par(mfrow = c(2, 2))
gam.check(nielsen_mod_tot_rs_lin_lag$gam)

#splines check
layout(matrix(1:4, nrow = 1))
plot(nielsen_mod_tot_rs_lin$gam, shade = TRUE)

layout(matrix(1:4, nrow = 1))
plot(nielsen_mod_tot_rs_lin_lag$gam, shade = TRUE)

#summary
summary(nielsen_mod_tot_rs_lin$gam) #interventio is significant  .006
summary(nielsen_mod_tot_rs_lin_lag$gam) #interventio is significant .023

Box.test(resid(nielsen_mod_tot_rs_lin$lme, type = "normalized"), type ="Ljung-Box") #no autocorrelation
Box.test(resid(nielsen_mod_tot_rs_lin_lag$lme, type = "normalized"), type ="Ljung-Box") #no autocorrelation

#CIs for linear parameters of the model
# Extract the lme component and calculate confidence intervals for linear coefficients
lme_nielsen_mod_tot_rs_lin <- nielsen_mod_tot_rs_lin$lme
intervals(lme_nielsen_mod_tot_rs_lin, which="fixed")

lme_nielsen_mod_tot_rs_lin_lag <- nielsen_mod_tot_rs_lin_lag$lme
intervals(lme_nielsen_mod_tot_rs_lin_lag, which="fixed")

#AIC
AIC(nielsen_mod_tot_rs_lin$lme, nielsen_mod_tot_rs_lin_lag$lme)

##models with covid_cases
# --------------

##covid_cases linear
nielsen_mod_tot_cv_lin <- gamm(total_pivo_lih~ consecutive_months + 
                                 s(cyclical_month, bs = "tp", k=12) + 
                                 covid_cases_no_na, 
                               correlation = corARMA(form = ~ 1, p = 1, q = 1),
                               data = nielsen_joined, method = "REML")

##covid_cases_lag1 linear
nielsen_mod_tot_cv_lin_lag <- gamm(total_pivo_lih ~ consecutive_months + 
                                     s(cyclical_month, bs = "tp", k=12) +
                                     lag1_covid_cases, 
                                   correlation = corARMA(form = ~ 1, p = 1, q = 1),
                                   data = nielsen_joined, method = "REML")

##covid_cases smooth
nielsen_mod_tot_cv_sm <- gamm(total_pivo_lih~ consecutive_months + 
                                s(cyclical_month, bs = "tp", k=12) + 
                              s(covid_cases_no_na, bs = "tp"), 
                              correlation = corARMA(form = ~ 1, p = 1, q = 1),
                              data = nielsen_joined, method = "REML")

##covid_cases_lag1 smooth
nielsen_mod_tot_cv_sm_lag <- gamm(total_pivo_lih~ consecutive_months
                                  + s(cyclical_month, bs = "tp", k=12) 
                                  + s(lag1_covid_cases, bs = "tp"), 
                                  correlation = corARMA(form = ~ 1, p = 1, q = 1),
                                  data = nielsen_joined, method = "REML")

#k.check
k.check(nielsen_mod_tot_cv_lin$gam)#ok
k.check(nielsen_mod_tot_cv_lin_lag$gam)#ok
k.check(nielsen_mod_tot_cv_sm$gam)#not ok
k.check(nielsen_mod_tot_cv_sm_lag$gam)#not ok

#gam model check
par(mfrow = c(2, 2))
gam.check(nielsen_mod_tot_cv_lin$gam)

par(mfrow = c(2, 2))
gam.check(nielsen_mod_tot_cv_lin_lag$gam)

par(mfrow = c(2, 2))
gam.check(nielsen_mod_tot_cv_sm$gam)

par(mfrow = c(2, 2))
gam.check(nielsen_mod_tot_cv_sm_lag$gam)

#splines check
layout(matrix(1:4, nrow = 1))
plot(nielsen_mod_tot_cv_lin$gam, shade = TRUE)

layout(matrix(1:4, nrow = 1))
plot(nielsen_mod_tot_cv_lin_lag$gam, shade = TRUE)

layout(matrix(1:4, nrow = 1))
plot(nielsen_mod_tot_cv_sm$gam, shade = TRUE) #splines suggest linear relationhsip

layout(matrix(1:4, nrow = 1))
plot(nielsen_mod_tot_cv_sm_lag$gam, shade = TRUE) #splines suggest linear relationhsip

#summary
summary(nielsen_mod_tot_cv_lin$gam) #not significant .481
summary(nielsen_mod_tot_cv_lin_lag$gam) #not significant .766  
summary(nielsen_mod_tot_cv_sm$gam) #splines and k.check suggest linear relationhsip
summary(nielsen_mod_tot_cv_sm_lag$gam) #splines suggest and k.check  linear relationhsip 


##models tourist
# --------------

nielsen_mod_tot_tur_lin <- gamm(total_pivo_lih~ consecutive_months + 
                                 s(cyclical_month, bs = "tp", k=12) + 
                                 foreign_tourists, 
                               correlation = corARMA(form = ~ 1, p = 1, q = 1),
                               data = nielsen_joined, method = "REML")

nielsen_mod_tot_tur_sm <- gamm(total_pivo_lih~ consecutive_months + 
                                  s(cyclical_month, bs = "tp", k=12) + 
                                  s(foreign_tourists, bs = "tp"), 
                                correlation = corARMA(form = ~ 1, p = 1, q = 1),
                                data = nielsen_joined, method = "REML")


#k.check
k.check(nielsen_mod_tot_tur_lin$gam)#ok
k.check(nielsen_mod_tot_tur_sm$gam)#ok

#gam model check
par(mfrow = c(2, 2))
gam.check(nielsen_mod_tot_tur_lin$gam)
par(mfrow = c(2, 2))
gam.check(nielsen_mod_tot_tur_sm$gam)

#splines check
layout(matrix(1:4, nrow = 1))
plot(nielsen_mod_tot_tur_lin$gam, shade = TRUE)

layout(matrix(1:4, nrow = 1))
plot(nielsen_mod_tot_tur_sm$gam, shade = TRUE)

#summary
summary(nielsen_mod_tot_tur_lin$gam) #0.006
summary(nielsen_mod_tot_tur_sm$gam) #<.001

#CI linear
lme_nielsen_mod_tot_tur_lin <- nielsen_mod_tot_tur_lin$lme
intervals(lme_nielsen_mod_tot_tur_lin, which="fixed")

#CI smooth

ci_smooth_4 <- draw(mf_tot_mod_st_sm_lag, select = "lag1_covid_stringency", partial_match = TRUE) + 
  labs(title = "AP10 Partial effect of number of tourists on total retail sales (95% CI)",
       x = "GRSI",
       y = "Estimated Partial Effect") 


#AIC
AIC(nielsen_mod_tot_st_lin$lme, nielsen_mod_tot_st_lin_lag$lme, nielsen_mod_tot_st_sm$lme,
        nielsen_mod_tot_rs_lin$lme, nielsen_mod_tot_rs_lin_lag$lme,
        nielsen_mod_tot_tur_lin$lme,  nielsen_mod_tot_tur_sm$lme) 
