# Supplementary material for: What drove changes in alcohol sales during the COVID‐19 pandemic in Czechia? An interrupted time series analyses
Source: Drug Alcohol Rev. 2025 Mar 3;44(4):1207–21. doi: 10.1111/dar.14035 (PMC12117311; doi:10.1111/dar.14035)
Supplement: Supplementary file 1 — Data S1. Supporting information. [file DAR-44-1207-s001.zip › supplement/2_overall_sales.R]

#2) ANALYSES: Overall sales
# ----------------------------------------------

## decomposition
# ------------

mf_celek %>%
  dplyr::select(mf_soucet_l, month) %>%
  mutate(month = yearmonth(month)) %>%
  as_tsibble(index = month) %>%
  model(stl = STL(mf_soucet_l)) %>%
  components() %>%
  autoplot() #we can observe trend and seasonality

##Baseline model with seasonality and trend
# --------------

mf_tot_mod0 <- gam(mf_soucet_l ~ consecutive_months + s(cyclical_month, bs = "cc", k=12), 
                    data = mf_joined, method = "REML")

summary(mf_tot_mod0) 
k.check(mf_tot_mod0) #k-check value too low <.001

#gam model check
par(mfrow = c(2, 2))
gam.check(mf_tot_mod0)

#spline check
layout(matrix(1:2, nrow = 1))
plot(mf_tot_mod0, shade = TRUE)

mf_tot_mod0 <- gam(mf_soucet_l ~ consecutive_months + s(cyclical_month, bs = "tp", k=12), #change of spline to TP
                    data = mf_joined, method = "REML") 

summary(mf_tot_mod0)
k.check(mf_tot_mod0) #k-check value is ok 0.145

#gam model check
par(mfrow = c(2, 2))
gam.check(mf_tot_mod0)

#spline check
layout(matrix(1:2, nrow = 1))
plot(mf_tot_mod0, shade = TRUE)

##check residuals for autocorrelation and revise model
auto.arima(resid(mf_tot_mod0, type = "pearson"),
           stationary = TRUE, seasonal = FALSE) # AR2 MA3

mf_tot_mod0 <- gamm(mf_soucet_l ~ consecutive_months + s(cyclical_month, bs = "tp", k=12),
                    correlation = corARMA(form = ~ 1, p = 2, q = 3),
                     data = mf_joined, 
                    method = "REML", 
                    control =list(msMaxIter = 1000, msMaxEval = 1000))

summary(mf_tot_mod0$gam)

#autocorrelation and stationarity
acf(resid(mf_tot_mod0$lme, type = "normalized"), lag.max = 24, main = "ACF")
pacf(resid(mf_tot_mod0$lme, type = "normalized"), lag.max = 24, main = "pACF")
Box.test(resid(mf_tot_mod0$lme, type = "normalized"), type ="Ljung-Box") #no autocorrelation

#splines check
layout(matrix(1:2, nrow = 1))
plot(mf_tot_mod0$gam, shade = TRUE)

#gam model check
par(mfrow = c(2, 2))
gam.check(mf_tot_mod0$gam)

#Plot of model
plot(x = 1:120, y = mf_tot_mod0$gam$y, ylab="", xlab="Year")
lines(mf_tot_mod0$gam$fitted.values)

# --------------
##models with stringency_index

##stringency_index linear
mf_tot_mod_st_lin <- gamm(mf_soucet_l ~ consecutive_months + 
                            s(cyclical_month, bs = "tp", k=12) +
                            stringency_index_no_na, 
                       correlation = corARMA(form = ~ 1, p = 2, q = 3),
                       data = mf_joined, 
                       method = "REML", 
                       control =list(msMaxIter = 1000, msMaxEval = 1000))

##stringency_index_lag1 linear
mf_tot_mod_st_lin_lag <- gamm(mf_soucet_l ~ consecutive_months + 
                                s(cyclical_month, bs = "tp", k=12) +
                                lag1_covid_stringency, 
                              correlation = corARMA(form = ~ 1, p = 2, q = 3),
                          data = mf_joined, 
                          method = "REML")

##stringency_index smooth
mf_tot_mod_st_sm <- gamm(mf_soucet_l ~ consecutive_months + 
                           s(cyclical_month, bs = "tp", k=12) + 
                           s(stringency_index_no_na, bs = "tp"), 
                       correlation = corARMA(form = ~ 1, p = 2, q = 3),
                       data = mf_joined, 
                       method = "REML", 
                       control =list(msMaxIter = 1000, msMaxEval = 1000))

##stringency_index_lag1 smooth
mf_tot_mod_st_sm_lag <- gamm(mf_soucet_l ~ consecutive_months + 
                               s(cyclical_month, bs = "tp", k=12) + 
                               s(lag1_covid_stringency, bs = "tp"), 
                       correlation = corARMA(form = ~ 1, p = 2, q = 3),
                       data = mf_joined, method = "REML", 
                       control =list(msMaxIter = 1000, msMaxEval = 1000))

#k.check
k.check(mf_tot_mod_st_lin$gam)# ok
k.check(mf_tot_mod_st_lin_lag$gam)# ok
k.check(mf_tot_mod_st_sm$gam)# ok
k.check(mf_tot_mod_st_sm_lag$gam)# ok

#gam model check
par(mfrow = c(2, 2))
gam.check(mf_tot_mod_st_lin$gam)

par(mfrow = c(2, 2))
gam.check(mf_tot_mod_st_lin_lag$gam)

par(mfrow = c(2, 2))
gam.check(mf_tot_mod_st_sm$gam)

par(mfrow = c(2, 2))
gam.check(mf_tot_mod_st_sm_lag$gam)

#splines check
layout(matrix(1:4, nrow = 1))
plot(mf_tot_mod_st_lin$gam, shade = TRUE)

layout(matrix(1:4, nrow = 1))
plot(mf_tot_mod_st_lin_lag$gam, shade = TRUE)

layout(matrix(1:4, nrow = 1))
plot(mf_tot_mod_st_sm$gam, shade = TRUE)

layout(matrix(1:4, nrow = 1))
plot(mf_tot_mod_st_sm_lag$gam, shade = TRUE)

#summary
summary(mf_tot_mod_st_lin$gam) #stringency index is significant  <.001
summary(mf_tot_mod_st_lin_lag$gam) #stringency index is significant  p = .001
summary(mf_tot_mod_st_sm$gam) #stringency index is significant  <.001
summary(mf_tot_mod_st_sm_lag$gam) #stringency index is significant  p = <.001

#autocorrelation
Box.test(resid(mf_tot_mod_st_lin$lme, type = "normalized"), type ="Ljung-Box") # no autocorrelation
Box.test(resid(mf_tot_mod_st_lin_lag$lme, type = "normalized"), type ="Ljung-Box") # no autocorrelation
Box.test(resid(mf_tot_mod_st_sm$lme, type = "normalized"), type ="Ljung-Box") # no autocorrelation
Box.test(resid(mf_tot_mod_st_sm_lag$lme, type = "normalized"), type ="Ljung-Box") # no autocorrelation


#CI

#CIs for linear parameters of the model
# Extract the lme component and calculate confidence intervals for linear coefficients
lme_mf_tot_mod_st_lin <- mf_tot_mod_st_lin$lme
intervals(lme_mf_tot_mod_st_lin, which="fixed")

lme_mf_tot_mod_st_lin_lag <- mf_tot_mod_st_lin_lag$lme
intervals(lme_mf_tot_mod_st_lin_lag, which="fixed")

#CIs for smoothed parameters of the model
ci_smooth_1 <- draw(mf_tot_mod_st_sm, select = "stringency_index_no_na", partial_match = TRUE) + 
  labs(title = "AP7 Partial effect of GRSI on alcohol sales (95% CI)",
       x = "GRSI",
       y = "Estimated Partial Effect") 

ci_smooth_2 <- draw(mf_tot_mod_st_sm_lag, select = "lag1_covid_stringency", partial_match = TRUE) + 
  labs(title = "AP8 Partial effect of GRSI with lag on overall sales (95% CI)",
       x = "GRSI",
       y = "Estimated Partial Effect") 

# --------------
##models with restrictions on premises

##restrictions on premises linear
mf_tot_mod_rs_lin <- gamm(mf_soucet_l ~ consecutive_months + 
                            s(cyclical_month, bs = "tp", k=12) + 
                            restrictions_on_alcohol_outlets, 
                          correlation = corARMA(form = ~ 1, p = 2, q = 3),
                          data = mf_joined, method = "REML", 
                          control =list(msMaxIter = 1000, msMaxEval = 1000))

##restrictions on premises_lag1 linear
mf_tot_mod_rs_lin_lag <- gamm(mf_soucet_l ~ consecutive_months + 
                                s(cyclical_month, bs = "tp", k=12) + 
                                lag1_restrictions_on_alcohol_outlets, 
                              correlation = corARMA(form = ~ 1, p = 2, q = 3),
                              data = mf_joined, method = "REML", 
                              control =list(msMaxIter = 1000, msMaxEval = 1000))

#k.check
k.check(mf_tot_mod_rs_lin$gam)#ok
k.check(mf_tot_mod_rs_lin_lag$gam)#ok

#gam model check
par(mfrow = c(2, 2))
gam.check(mf_tot_mod_rs_lin$gam)

par(mfrow = c(2, 2))
gam.check(mf_tot_mod_rs_lin_lag$gam)

#splines check
layout(matrix(1:4, nrow = 1))
plot(mf_tot_mod_rs_lin$gam, shade = TRUE)

layout(matrix(1:4, nrow = 1))
plot(mf_tot_mod_rs_lin_lag$gam, shade = TRUE)

#summary
summary(mf_tot_mod_rs_lin$gam) #intervention is significant  p = .023
summary(mf_tot_mod_rs_lin_lag$gam) #not significant  p = .347

#autocorrelation
Box.test(resid(mf_tot_mod_rs_lin$lme, type = "normalized"), type ="Ljung-Box") # no autocorrelation
Box.test(resid(mf_tot_mod_rs_lin_lag$lme, type = "normalized"), type ="Ljung-Box") # no autocorrelation

# Extract the lme component and calculate confidence intervals for linear coefficients
lme_mf_tot_mod_rs_lin <- mf_tot_mod_rs_lin$lme
intervals(lme_mf_tot_mod_rs_lin, which="fixed")


##models with covid_cases
# --------------

##covid_cases linear
mf_tot_mod_cv_lin <- gamm(mf_soucet_l ~ consecutive_months + 
                            s(cyclical_month, bs = "tp", k=12) +
                            covid_cases_no_na, 
                           correlation = corARMA(form = ~ 1, p = 2, q = 3),
                           data = mf_joined, method = "REML")

##covid_cases_lag1 linear
mf_tot_mod_cv_lin_lag <- gamm(mf_soucet_l ~ consecutive_months + 
                                s(cyclical_month, bs = "tp", k=12) +
                                lag1_covid_cases, 
                          correlation = corARMA(form = ~ 1, p = 2, q = 3),
                          data = mf_joined, method = "REML", 
                          control =list(msMaxIter = 1000, msMaxEval = 1000))

##covid_cases smooth
mf_tot_mod_cv_sm <- gamm(mf_soucet_l ~ consecutive_months + 
                           s(cyclical_month, bs = "tp", k=12) + 
                           s(covid_cases_no_na, bs = "tp"), 
                           correlation = corARMA(form = ~ 1, p = 2, q = 3),
                           data = mf_joined, method = "REML")

##covid_cases_lag1 smooth
mf_tot_mod_cv_sm_lag <- gamm(mf_soucet_l ~ consecutive_months + 
                               s(cyclical_month, bs = "tp", k=12) + 
                               s(lag1_covid_cases, bs = "tp"), 
                          correlation = corARMA(form = ~ 1, p = 2, q = 3),
                          data = mf_joined, method = "REML", 
                          control =list(msMaxIter = 1000, msMaxEval = 1000))

#k.check
k.check(mf_tot_mod_cv_lin$gam) #ok
k.check(mf_tot_mod_cv_lin_lag$gam) #ok
k.check(mf_tot_mod_cv_sm$gam) #ok
k.check(mf_tot_mod_cv_sm_lag$gam) #ok

#gam model check
par(mfrow = c(2, 2))
gam.check(mf_tot_mod_cv_lin$gam)

par(mfrow = c(2, 2))
gam.check(mf_tot_mod_cv_lin_lag$gam)

par(mfrow = c(2, 2))
gam.check(mf_tot_mod_cv_sm$gam)

par(mfrow = c(2, 2))
gam.check(mf_tot_mod_cv_sm_lag$gam)

#splines check
layout(matrix(1:4, nrow = 1))
plot(mf_tot_mod_cv_lin$gam, shade = TRUE)

layout(matrix(1:4, nrow = 1))
plot(mf_tot_mod_cv_lin_lag$gam, shade = TRUE)

layout(matrix(1:4, nrow = 1))
plot(mf_tot_mod_cv_sm$gam, shade = TRUE) #suggests linear relationship

layout(matrix(1:4, nrow = 1))
plot(mf_tot_mod_cv_sm_lag$gam, shade = TRUE) #suggests linear relationship

#summary
summary(mf_tot_mod_cv_lin$gam) #not significant p = .342
summary(mf_tot_mod_cv_lin_lag$gam) #not significant p = .922 
summary(mf_tot_mod_cv_sm$gam) #spline suggest linear relationship 
summary(mf_tot_mod_cv_sm_lag$gam) #spline suggest linear relationship


##models with tourist
# --------------

##tourist linear
mf_tur_mod_cv_lin <- gamm(mf_soucet_l ~ consecutive_months + 
                            s(cyclical_month, bs = "tp", k=12) +
                            foreign_tourists, 
                          correlation = corARMA(form = ~ 1, p = 2, q = 3),
                          data = mf_joined, 
                          method = "REML")

##tourist smooth
mf_tur_mod_cv_sm <- gamm(mf_soucet_l ~ consecutive_months + 
                           s(cyclical_month, bs = "tp", k=12) + 
                           s(foreign_tourists, bs = "tp"), 
                         correlation = corARMA(form = ~ 1, p = 2, q = 3),
                         data = mf_joined,
                         method = "REML")


#k.check
k.check(mf_tur_mod_cv_lin$gam) #ok
k.check(mf_tur_mod_cv_sm$gam) #ok

#gam model check
par(mfrow = c(2, 2))
gam.check(mf_tur_mod_cv_lin$gam)

par(mfrow = c(2, 2))
gam.check(mf_tur_mod_cv_sm$gam)

#splines check
layout(matrix(1:4, nrow = 1))
plot(mf_tur_mod_cv_lin$gam, shade = TRUE)

layout(matrix(1:4, nrow = 1))
plot(mf_tur_mod_cv_sm$gam, shade = TRUE) #splines suggest linear relationhsip


#summary
summary(mf_tur_mod_cv_lin$gam) # significant p = .001
summary(mf_tur_mod_cv_sm$gam) #spline suggest linear relationship

# Extract the lme component and calculate confidence intervals for linear coefficients
lme_mf_tur_mod_cv_lin <- mf_tur_mod_cv_lin$lme
intervals(lme_mf_tur_mod_cv_lin, which="fixed")


# -------------- 
#Comparison of final models: mf_tot_mod_st_sm_lag has lower AIC  
AIC(mf_tot_mod_st_lin$lme, 
    mf_tot_mod_st_lin_lag$lme, 
    mf_tot_mod_st_sm$lme, 
    mf_tot_mod_st_sm_lag$lme, 
    mf_tot_mod_rs_lin$lme,
    mf_tur_mod_cv_lin$lme)
