# Supplementary material for: What drove changes in alcohol sales during the COVID‐19 pandemic in Czechia? An interrupted time series analyses
Source: Drug Alcohol Rev. 2025 Mar 3;44(4):1207–21. doi: 10.1111/dar.14035 (PMC12117311; doi:10.1111/dar.14035)
Supplement: Supplementary file 1 — Data S1. Supporting information. [file DAR-44-1207-s001.zip › supplement/overall_sales.xlsx]

## Sheet: List 1
	Líh Množství v hl	Ovocné destiláty Množství v hl	Pivo Množství v hl	Tiché víno Množství v hl	Šumivé víno a meziprodukty Množství v hl
Jan 2013	14032.9	3243.5	951596	151579	3902.2
Feb 2013	13408.2	1899.13	934090	125117	4620
Mar 2013	19200.9	1551.22	1.12279e+06	154969	6641.94
Apr 2013	13572.2	768.57	1.22741e+06	146419	5148.76
May 2013	23097.1	355.54	1.46244e+06	179509	6363.8
Jun 2013	16885.8	84.64	1.44557e+06	129475	8554.75
Jul 2013	16415.8	267.45	1.66837e+06	159792	8030.7
Aug 2013	16438.5	2460.62	1.49352e+06	140443	8159.87
Sep 2013	18310	3382.02	1.0239e+06	142791	5936.24
Oct 2013	19456.8	4318.92	1.04865e+06	182690	10617.1
Nov 2013	24766.8	7930.03	1.07674e+06	181376	17591.2
Dec 2013	24373.3	8092.43	1.12596e+06	271588	39240.8
Jan 2014	13633.2	5870.51	981781	160979	3486.52
Feb 2014	13073.2	2880.51	945659	139364	4650.04
Mar 2014	18775.8	1725.73	1.15751e+06	172300	4138.94
Apr 2014	17231.3	731.18	1.38726e+06	147243	5980.07
May 2014	15242.4	265.33	1.3434e+06	158980	6318.5
Jun 2014	18845.2	43.93	1.40905e+06	156582	7765.76
Jul 2014	14723.5	404.34	1.57208e+06	168187	7616.93
Aug 2014	17436.9	1779.04	1.29811e+06	141132	7615.26
Sep 2014	20131	2171.3	1.19741e+06	153571	8171.44
Oct 2014	21457.4	3325.76	1.1634e+06	170979	12057.6
Nov 2014	23678.8	5019.98	1.07116e+06	181056	19351.8
Dec 2014	28650.8	4411.68	1.2092e+06	234260	41569.3
Jan 2015	13767.2	2632.13	895289	145851	4066.75
Feb 2015	14934.5	1415.65	922664	156698	4931.14
Mar 2015	23003.5	973.32	1.22928e+06	168368	8461.08
Apr 2015	16781	442.07	1.22617e+06	163531	10365.7
May 2015	16888.7	144.26	1.24112e+06	151342	8575.61
Jun 2015	20099.4	53.83	1.49694e+06	212344	13804.4
Jul 2015	16494.7	520.85	1.65077e+06	172232	10820.6
Aug 2015	15946.6	2355.51	1.52152e+06	148542	9224.82
Sep 2015	19207.9	2761.78	1.23734e+06	158360	11463.3
Oct 2015	22573.7	3752.59	1.10733e+06	145847	11637.5
Nov 2015	27074.3	6905.28	1.09392e+06	183913	18146.5
Dec 2015	28551.8	7619.89	1.25554e+06	338090	48576
Jan 2016	13232.7	4953.46	853669	164265	3403.54
Feb 2016	16635	2978.99	1.00899e+06	154958	4346.88
Mar 2016	21727.2	1651.15	1.20692e+06	199400	11604.5
Apr 2016	15634.3	816.31	1.18197e+06	233005	9675.73
May 2016	15561.8	287.82	1373788	149584	6607.27
Jun 2016	19133.7	62.75	1.56972e+06	164704	9612.18
Jul 2016	16593	157.2	1.41489e+06	194792	9247.29
Aug 2016	20436.2	648.29	1.50256e+06	143767	11612.3
Sep 2016	20942.1	1570.03	1.31943e+06	394505	13189.1
Oct 2016	19806	3130.27	1.03744e+06	148619	8301.71
Nov 2016	28709.4	4885.78	1.10876e+06	167090	23037.7
Dec 2016	27818.8	4577.54	1.12846e+06	308370	39960.8
Jan 2017	15204.3	2688.37	863184	149227	3971.22
Feb 2017	15001.9	1815.92	952746	137355	4983.17
Mar 2017	21387.6	1480.13	1252622	210196	10853.5
Apr 2017	16687.5	668.04	1.18224e+06	151396	10370.3
May 2017	18578.8	248.3	1.41059e+06	171209	8256.92
Jun 2017	20414	81.38	1.59955e+06	192801	10847.4
Jul 2017	16692.3	215.75	1.3711e+06	165891	7760.26
Aug 2017	19395.9	1382.72	1.52541e+06	180835	13638.1
Sep 2017	20328.6	1411.21	1.06645e+06	156813	17097
Oct 2017	24309.4	1479.45	1.1061e+06	164114	11069.7
Nov 2017	30981.7	2717.05	1.15244e+06	263930	20218.9
Dec 2017	27602.8	2845.9	1.07582e+06	298574	37202.4
Jan 2018	14940.6	1531.45	971592	196052	6824.41
Feb 2018	16595	719.57	895430	151218	6835.26
Mar 2018	25733.9	453.87	1.1506e+06	160357	12721
Apr 2018	17906.1	169.23	1.26089e+06	197776	8132.16
May 2018	20618	52.98	1.53912e+06	170793	11942.3
Jun 2018	20097.1	58.76	1.49999e+06	186722	10743.1
Jul 2018	20140.2	2140.49	1.43758e+06	168769	11161.7
Aug 2018	19467.7	4798.67	1.63078e+06	156256	8974.44
Sep 2018	21051.8	5550.76	1.12641e+06	133869	11694.5
Oct 2018	25950.5	8293.87	1.18366e+06	193634	22174.8
Nov 2018	30408.4	9906.06	1.13965e+06	239961	35402.1
Dec 2018	26865	8076.1	1053034	271921	31832.2
Jan 2019	16719.9	6508.82	966572	168899	5200.18
Feb 2019	18265.9	3889.66	920365	151339	6006.74
Mar 2019	21694.9	2792.81	1.15197e+06	164629	7332.55
Apr 2019	20597.4	1440.52	1.33836e+06	176209	10543.1
May 2019	18809.6	675.44	1.33936e+06	190160	11518.3
Jun 2019	19279.5	237.69	1.42518e+06	176526	9645.93
Jul 2019	18574.3	334.32	1.57901e+06	209957	12135.5
Aug 2019	19864.2	2327.48	1.39275e+06	167686	11310.8
Sep 2019	22024.5	2471.19	1.18642e+06	162841	9646.06
Oct 2019	33793.6	2014.2	1.12249e+06	177671	22675.1
Nov 2019	46319.5	2945.86	1.12054e+06	180908	34482.5
Dec 2019	60756.4	2876.93	1.15546e+06	280430	33327
Jan 2020	6178.27	914.14	1.0173e+06	170513	8818.08
Feb 2020	8140.34	411.14	939342	138379	6681.36
Mar 2020	10963.2	186.65	975702	168564	9382.26
Apr 2020	10396.8	59.54	1.14194e+06	161496	8291.79
May 2020	11572.8	37.3	1.26615e+06	199096	10985.1
Jun 2020	18233.8	20.24	1.40407e+06	191214	13837.8
Jul 2020	18134.5	150.84	1.53086e+06	180838	15859.5
Aug 2020	15582.8	686.54	1.34258e+06	149166	13354.3
Sep 2020	18543.3	1926.65	1.19282e+06	151283	12466.1
Oct 2020	24060.5	4393.53	896632	170336	18621.5
Nov 2020	26282.6	6931.45	873596	211140	30597.9
Dec 2020	29034.7	6876.1	1.04062e+06	339073	40195.3
Jan 2021	14789	4602.98	694097	149575	6433.95
Feb 2021	16062.5	2531.5	768486	170513	10335.3
Mar 2021	22974	1475.49	1.04859e+06	197179	11195
Apr 2021	16196.2	629.28	1.06066e+06	178470	13439.1
May 2021	18497.6	216.4	1.16535e+06	176517	14266.7
Jun 2021	21886.7	49.39	1.46547e+06	185224	14439.4
Jul 2021	18446.3	283.6	1.445e+06	159409	18717.7
Aug 2021	20600.8	1435.73	1.32426e+06	143327	16370.8
Sep 2021	22385.5	2052.43	1.15013e+06	168348	15512.7
Oct 2021	26393.2	2722.54	981601	162112	19689.1
Nov 2021	31578.7	5046.4	1.02489e+06	194037	37630.9
Dec 2021	29112.5	5589.69	1.09176e+06	317547	47184.7
Jan 2022	15091.4	3653.32	766556	154772	8322.53
Feb 2022	16934.9	2009.27	895079	130445	8899.97
Mar 2022	22355	1226.67	1.20994e+06	162001	9463.9
Apr 2022	17706.3	433.07	1.13151e+06	153110	15007.6
May 2022	21039.1	150.31	1.34395e+06	202443	23848.5
Jun 2022	21164.5	30.56	1.50362e+06	181063	18539.6
Jul 2022	21007.6	224.18	1.34744e+06	146502	13975.6
Aug 2022	21013.7	1039.95	1.41157e+06	156147	16363.6
Sep 2022	21654.7	1675.2	1.12196e+06	157951	14035.4
Oct 2022	25631.2	2696.83	1.01405e+06	157961	22781.6
Nov 2022	28529.8	4619.95	1.08642e+06	189462	35071.1
Dec 2022	30670.9	4556.39	1.07638e+06	330213	41027.8
