# Supplementary material for: What drove changes in alcohol sales during the COVID‐19 pandemic in Czechia? An interrupted time series analyses
Source: Drug Alcohol Rev. 2025 Mar 3;44(4):1207–21. doi: 10.1111/dar.14035 (PMC12117311; doi:10.1111/dar.14035)
Supplement: Supplementary file 1 — Data S1. Supporting information. [file DAR-44-1207-s001.zip › supplement/6_estimate_rate_of_change.R]

#rate of change

#overall sales
#overall sales: stringency index smooth

rate_of_change_mf <- gratia::derivatives(mf_tot_mod_st_sm, term = "stringency_index_no_na", partial_match = TRUE) %>% 
  select(.derivative)

mean(as.numeric(rate_of_change_mf$.derivative))

#overall sales: stringency index smooth and lag

rate_of_change_mf_lag <- gratia::derivatives(mf_tot_mod_st_sm_lag, term = "lag1_covid_stringency", partial_match = TRUE) %>% 
                            select(.derivative)

mean(as.numeric(rate_of_change_mf_lag$.derivative))
# ______________________________________________________________________________________________________________________

#total retail sales: stringency index smooth

rate_of_change_nielsen_mod_tot_st_sm <- gratia::derivatives(nielsen_mod_tot_st_sm, term = "stringency_index_no_na", partial_match = TRUE) %>% 
  select(.derivative)

mean(as.numeric(rate_of_change_nielsen_mod_tot_st_sm$.derivative))

#total retail sales: number of tourists smooth and lag

rate_of_change_nielsen_mod_tot_tur_sm <- gratia::derivatives(nielsen_mod_tot_tur_sm, term = "foreign_tourists", partial_match = TRUE) %>% 
  select(.derivative)

mean(as.numeric(rate_of_change_nielsen_mod_tot_tur_sm$.derivative))
# ___________

# hm/sm retail sales: stringency index smooth

rate_of_change_nielsen_mod_hmsm_st_sm <- gratia::derivatives(nielsen_mod_hmsm_st_sm, term = "stringency_index_no_na", partial_match = TRUE) %>% 
  select(.derivative)

mean(as.numeric(rate_of_change_nielsen_mod_hmsm_st_sm$.derivative))

#hm/sm retail sales: stringency index smooth lag

rate_of_change_nielsen_mod_hmsm_st_sm_lag <- gratia::derivatives(nielsen_mod_hmsm_st_sm_lag, term = "lag1_covid_stringency", partial_match = TRUE) %>% 
  select(.derivative)

mean(as.numeric(rate_of_change_nielsen_mod_hmsm_st_sm_lag$.derivative))

#hm/sm retail sales: number of tourists smooth

rate_of_change_nielsen_mod_hmsm_tur_sm <- gratia::derivatives(nielsen_mod_hmsm_tur_sm, term = "foreign_tourists", partial_match = TRUE) %>% 
  select(.derivative)

mean(as.numeric(rate_of_change_nielsen_mod_hmsm_tur_sm$.derivative))

# ___________
#small shops: stringency smooth

rate_of_change_nielsen_mod_mal_st_sm <- gratia::derivatives(nielsen_mod_mal_st_sm, term = "stringency_index_no_na", partial_match = TRUE) %>% 
  select(.derivative)

mean(as.numeric(rate_of_change_nielsen_mod_mal_st_sm$.derivative))

#small shops: stringency smooth lag

rate_of_change_nielsen_mod_mal_st_sm_lag <- gratia::derivatives(nielsen_mod_mal_st_sm_lag, term = "lag1_covid_stringency", partial_match = TRUE) %>% 
  select(.derivative)

mean(as.numeric(rate_of_change_nielsen_mod_mal_st_sm_lag$.derivative))
