# Supplementary material for: What drove changes in alcohol sales during the COVID‐19 pandemic in Czechia? An interrupted time series analyses
Source: Drug Alcohol Rev. 2025 Mar 3;44(4):1207–21. doi: 10.1111/dar.14035 (PMC12117311; doi:10.1111/dar.14035)
Supplement: Supplementary file 1 — Data S1. Supporting information. [file DAR-44-1207-s001.zip › supplement/4_retail_sales_hmsm.R]

# 4) Retail sales: HM/SM
# ----------------------------------------------

# decomposition
# -------------
nielsen_joined %>%
  dplyr::select(total_hm_sm_pivo_lih, yearmonth) %>%
  as_tsibble(index = yearmonth) %>%
  model(stl = STL(total_hm_sm_pivo_lih)) %>%
  components() %>%
  autoplot() #we can observe trend and seasonality

##Baseline model with seasonality and trend
# --------------
nielsen_mod_hmsm_0 <- gam(total_hm_sm_pivo_lih ~ consecutive_months + s(cyclical_month, bs = "cc", k=12), 
                          data = nielsen_joined, method = "REML")

summary(nielsen_mod_hmsm_0)
k.check(nielsen_mod_hmsm_0) #k-check value too low <.001

nielsen_mod_hmsm_0 <- gam(total_hm_sm_pivo_lih ~ consecutive_months + s(cyclical_month, bs = "tp", k=12), #change of spline to TP
                          data = nielsen_joined, method = "REML")

summary(nielsen_mod_hmsm_0) #seasonality is significant
k.check(nielsen_mod_hmsm_0) #k-check ok

##  check residuals and revise model:
auto.arima(resid(nielsen_mod_hmsm_0, type = "pearson"),
           stationary = TRUE, seasonal = FALSE) #AR1

nielsen_mod_hmsm_0 <- gamm(total_hm_sm_pivo_lih ~ consecutive_months + s(cyclical_month, bs = "tp", k=12), 
                           correlation = corARMA(form = ~ 1, p = 1, q = 0),
                           data = nielsen_joined, method = "REML")

summary(nielsen_mod_hmsm_0$gam) # seasonality is significant

acf(resid(nielsen_mod_hmsm_0$lme, type = "normalized"), lag.max = 24, main = "ACF")
pacf(resid(nielsen_mod_hmsm_0$lme, type = "normalized"), lag.max = 24, main = "pACF")
Box.test(resid(nielsen_mod_hmsm_0$lme, type = "normalized"), type ="Ljung-Box") #no autocorrelation

#splines check
layout(matrix(1:2, nrow = 1))
plot(nielsen_mod_hmsm_0$gam, shade = TRUE)

#k.check
k.check(nielsen_mod_hmsm_0$gam)#ok

#gam model check
par(mfrow = c(2, 2))
gam.check(nielsen_mod_hmsm_0$gam)

#Plot of model
plot(x = 1:48, y = nielsen_mod_hmsm_0$gam$y, ylab="Ordinal date of flowering", xlab="Year")
lines(nielsen_mod_hmsm_0$gam$fitted.values)


# --------------
##models with stringency_index

##stringency_index linear
nielsen_mod_hmsm_st_lin <- gamm(total_hm_sm_pivo_lih~ consecutive_months + 
                                  s(cyclical_month, bs = "tp", k=12) + 
                                  stringency_index_no_na, 
                                correlation = corARMA(form = ~ 1, p = 1, q = 0),
                                data = nielsen_joined, method = "REML")

##stringency_index_lag1 linear
nielsen_mod_hmsm_st_lin_lag <- gamm(total_hm_sm_pivo_lih~ consecutive_months + 
                                      s(cyclical_month, bs = "tp", k=12) +
                                      lag1_covid_stringency, 
                                    correlation = corARMA(form = ~ 1, p = 1, q = 0),
                                    data = nielsen_joined, method = "REML")

##stringency_index smooth
nielsen_mod_hmsm_st_sm <- gamm(total_hm_sm_pivo_lih~ consecutive_months + 
                                 s(cyclical_month, bs = "tp", k=12) + 
                                 s(stringency_index_no_na, bs = "tp"), 
                               correlation = corARMA(form = ~ 1, p = 1, q = 0),
                               data = nielsen_joined, method = "REML")

##stringency_index_lag1 smooth
nielsen_mod_hmsm_st_sm_lag <- gamm(total_hm_sm_pivo_lih~ consecutive_months + 
                                     s(cyclical_month, bs = "tp", k=12) + 
                                     s(lag1_covid_stringency, bs = "tp"), 
                                   correlation = corARMA(form = ~ 1, p = 1, q = 0),
                                   data = nielsen_joined, method = "REML")

#k.check
k.check(nielsen_mod_hmsm_st_lin$gam)#ok
k.check(nielsen_mod_hmsm_st_lin_lag$gam)#ok
k.check(nielsen_mod_hmsm_st_sm$gam)#ok
k.check(nielsen_mod_hmsm_st_sm_lag$gam)#ok

#gam model check
par(mfrow = c(2, 2))
gam.check(nielsen_mod_hmsm_st_lin$gam)

par(mfrow = c(2, 2))
gam.check(nielsen_mod_hmsm_st_lin_lag$gam)

par(mfrow = c(2, 2))
gam.check(nielsen_mod_hmsm_st_sm$gam)

par(mfrow = c(2, 2))
gam.check(nielsen_mod_hmsm_st_sm_lag$gam)

#splines check
layout(matrix(1:4, nrow = 1))
plot(nielsen_mod_hmsm_st_lin$gam, shade = TRUE)

layout(matrix(1:4, nrow = 1))
plot(nielsen_mod_hmsm_st_lin_lag$gam, shade = TRUE)

layout(matrix(1:4, nrow = 1))
plot(nielsen_mod_hmsm_st_sm$gam, shade = TRUE)

layout(matrix(1:4, nrow = 1))
plot(nielsen_mod_hmsm_st_sm_lag$gam, shade = TRUE)

#summary
summary(nielsen_mod_hmsm_st_lin$gam) #stringency index is significant p <.001
summary(nielsen_mod_hmsm_st_lin_lag$gam) #stringency index is significant p = .002
summary(nielsen_mod_hmsm_st_sm$gam) #stringency index is significant p <.001
summary(nielsen_mod_hmsm_st_sm_lag$gam) #stringency index is significant p <.001

Box.test(resid(nielsen_mod_hmsm_st_lin$lme, type = "normalized"), type ="Ljung-Box")#no autocorrelation
Box.test(resid(nielsen_mod_hmsm_st_lin_lag$lme, type = "normalized"), type ="Ljung-Box")#no autocorrelation
Box.test(resid(nielsen_mod_hmsm_st_sm$lme, type = "normalized"), type ="Ljung-Box")#no autocorrelation
Box.test(resid(nielsen_mod_hmsm_st_sm_lag$lme, type = "normalized"), type ="Ljung-Box")#no autocorrelation

#CI

#CIs for linear parameters of the model
# Extract the lme component and calculate confidence intervals for linear coefficients
lme_nielsen_mod_hmsm_st_lin <- nielsen_mod_hmsm_st_lin$lme
intervals(lme_nielsen_mod_hmsm_st_lin, which="fixed")

lme_nielsen_mod_hmsm_st_lin_lag <- nielsen_mod_hmsm_st_lin_lag$lme
intervals(lme_nielsen_mod_hmsm_st_lin_lag, which="fixed")

#CIs for smoothed parameters of the model
ci_smooth_5 <- draw(nielsen_mod_hmsm_st_sm, select = "stringency_index_no_na", partial_match = TRUE) + 
  labs(title = "AP11 Partial effect of GRSI on hm/sm sales (95% CI)",
       x = "GRSI",
       y = "Estimated Partial Effect") 

ci_smooth_6 <- draw(nielsen_mod_hmsm_st_sm_lag, select = "lag1_covid_stringency", partial_match = TRUE) + 
  labs(title = "AP12 Partial effect of GRSI with lag on hm/sm sales (95% CI)",
       x = "GRSI",
       y = "Estimated Partial Effect") 

# --------------
##models with restrictions on premises

##restrictions on premises linear
nielsen_mod_hmsm_rs_lin <- gamm(total_hm_sm_pivo_lih~ consecutive_months + 
                                  s(cyclical_month, bs = "tp", k=12) + 
                                  restrictions_on_alcohol_outlets, 
                                correlation = corARMA(form = ~ 1, p = 1, q = 0),
                                data = nielsen_joined, method = "REML")

##restrictions on premises_lag1 linear
nielsen_mod_hmsm_rs_lin_lag <- gamm(total_hm_sm_pivo_lih~ consecutive_months + 
                                      s(cyclical_month, bs = "tp", k=12) + 
                                      lag1_restrictions_on_alcohol_outlets, 
                                    correlation = corARMA(form = ~ 1, p = 1, q = 0),
                                    data = nielsen_joined, method = "REML")

#k.check
k.check(nielsen_mod_hmsm_rs_lin$gam) #ok
k.check(nielsen_mod_hmsm_rs_lin_lag$gam) #ok

#gam model check
par(mfrow = c(2, 2))
gam.check(nielsen_mod_hmsm_rs_lin$gam)

par(mfrow = c(2, 2))
gam.check(nielsen_mod_hmsm_rs_lin_lag$gam)

#splines check
layout(matrix(1:4, nrow = 1))
plot(nielsen_mod_hmsm_rs_lin$gam, shade = TRUE)

layout(matrix(1:4, nrow = 1))
plot(nielsen_mod_hmsm_rs_lin_lag$gam, shade = TRUE)

#summary
summary(nielsen_mod_hmsm_rs_lin$gam) #intervention is significant p = 0.031
summary(nielsen_mod_hmsm_rs_lin_lag$gam) #intervention is significant p = 0.020

Box.test(resid(nielsen_mod_hmsm_rs_lin$lme, type = "normalized"), type ="Ljung-Box") #no autocorrelation
Box.test(resid(nielsen_mod_hmsm_rs_lin_lag$lme, type = "normalized"), type ="Ljung-Box") #no autocorrelation

#CIs for linear parameters of the model
# Extract the lme component and calculate confidence intervals for linear coefficients
lme_nielsen_mod_hmsm_rs_lin <- nielsen_mod_hmsm_rs_lin$lme
intervals(lme_nielsen_mod_hmsm_rs_lin, which="fixed")

lme_nielsen_mod_hmsm_rs_lin_lag <- nielsen_mod_hmsm_rs_lin_lag$lme
intervals(lme_nielsen_mod_hmsm_rs_lin_lag, which="fixed")

##models with covid_cases
# --------------

##covid_cases linear
nielsen_mod_hmsm_cv_lin <- gamm(total_hm_sm_pivo_lih~ consecutive_months + 
                                  s(cyclical_month, bs = "tp", k=12) +
                                  covid_cases_no_na, 
                                correlation = corARMA(form = ~ 1, p = 1, q = 0),
                                data = nielsen_joined, method = "REML")

##covid_cases_lag1 linear
nielsen_mod_hmsm_cv_lin_lag <- gamm(total_hm_sm_pivo_lih~ consecutive_months + 
                                      s(cyclical_month, bs = "tp", k=12) +
                                      lag1_covid_cases, 
                                    correlation = corARMA(form = ~ 1, p = 1, q = 0),
                                    data = nielsen_joined, method = "REML")

##covid_cases smooth
nielsen_mod_hmsm_cv_sm <- gamm(total_hm_sm_pivo_lih~ consecutive_months + 
                                 s(cyclical_month, bs = "tp", k=12) 
                               + s(covid_cases_no_na, bs = "tp"), 
                               correlation = corARMA(form = ~ 1, p = 1, q = 0),
                               data = nielsen_joined, method = "REML")

##covid_cases_lag1 smooth
nielsen_mod_hmsm_cv_sm_lag <- gamm(total_hm_sm_pivo_lih~ consecutive_months + 
                                     s(cyclical_month, bs = "tp", k=12) 
                                   + s(lag1_covid_cases, bs = "tp", k = 30), 
                                   correlation = corARMA(form = ~ 1, p = 1, q = 0),
                                   data = nielsen_joined, method = "REML")

#k.check
k.check(nielsen_mod_hmsm_cv_lin$gam)#ok
k.check(nielsen_mod_hmsm_cv_lin_lag$gam)#ok
k.check(nielsen_mod_hmsm_cv_sm$gam)#ok
k.check(nielsen_mod_hmsm_cv_sm_lag$gam)# not ok

#gam model check
par(mfrow = c(2, 2))
gam.check(nielsen_mod_hmsm_cv_lin$gam)

par(mfrow = c(2, 2))
gam.check(nielsen_mod_hmsm_cv_lin_lag$gam)

par(mfrow = c(2, 2))
gam.check(nielsen_mod_hmsm_cv_sm$gam)

par(mfrow = c(2, 2))
gam.check(nielsen_mod_hmsm_cv_sm_lag$gam)

#splines check
layout(matrix(1:4, nrow = 1))
plot(nielsen_mod_hmsm_cv_lin$gam, shade = TRUE)

layout(matrix(1:4, nrow = 1))
plot(nielsen_mod_hmsm_cv_lin_lag$gam, shade = TRUE)

layout(matrix(1:4, nrow = 1))
plot(nielsen_mod_hmsm_cv_sm$gam, shade = TRUE)

layout(matrix(1:4, nrow = 1))
plot(nielsen_mod_hmsm_cv_sm_lag$gam, shade = TRUE)

#summary
summary(nielsen_mod_hmsm_cv_lin$gam) #.284 
summary(nielsen_mod_hmsm_cv_lin_lag$gam) #.819 
summary(nielsen_mod_hmsm_cv_sm$gam) #.0.36
summary(nielsen_mod_hmsm_cv_sm_lag$gam) #k-check not ok

##models with tourists
# --------------

nielsen_mod_hmsm_tur_lin <- gamm(total_hm_sm_pivo_lih~ consecutive_months + 
                                   s(cyclical_month, bs = "tp", k=12) +
                                   foreign_tourists, 
                                 correlation = corARMA(form = ~ 1, p = 1, q = 0),
                                 data = nielsen_joined, method = "REML")

nielsen_mod_hmsm_tur_sm <- gamm(total_hm_sm_pivo_lih~ consecutive_months + 
                                  s(cyclical_month, bs = "tp", k=12) 
                                + s(foreign_tourists, bs = "tp", k = 20), 
                                correlation = corARMA(form = ~ 1, p = 1, q = 0),
                                data = nielsen_joined, method = "REML")

#k.check
k.check(nielsen_mod_hmsm_tur_lin$gam)#ok
k.check(nielsen_mod_hmsm_tur_sm$gam)#ok

#gam model check
par(mfrow = c(2, 2))
gam.check(nielsen_mod_hmsm_tur_lin$gam)

par(mfrow = c(2, 2))
gam.check(nielsen_mod_hmsm_tur_sm$gam)

#splines check
layout(matrix(1:4, nrow = 1))
plot(nielsen_mod_hmsm_tur_lin$gam, shade = TRUE)

layout(matrix(1:4, nrow = 1))
plot(nielsen_mod_hmsm_tur_sm$gam, shade = TRUE)

#summary
summary(nielsen_mod_hmsm_tur_lin$gam) #.024 
summary(nielsen_mod_hmsm_tur_sm$gam) #<.001

#
Box.test(resid(nielsen_mod_hmsm_tur_lin$lme, type = "normalized"), type ="Ljung-Box") #no autocorrelation
Box.test(resid(nielsen_mod_hmsm_tur_sm$lme, type = "normalized"), type ="Ljung-Box") #no autocorrelation

#CI linear
lme_nielsen_mod_hmsm_tur_lin <- nielsen_mod_hmsm_tur_lin$lme
intervals(lme_nielsen_mod_hmsm_tur_lin, which="fixed")

#CI smooth

ci_smooth_7 <- draw(nielsen_mod_hmsm_tur_sm, select = "foreign_tourists", partial_match = TRUE) + 
  labs(title = "AP13 Partial effect of number of tourists on total retail sales (95% CI)",
       x = "GRSI",
       y = "Estimated Partial Effect") 


# --------------
##Comparison of final models

AIC(nielsen_mod_hmsm_st_lin$lme, nielsen_mod_hmsm_st_lin_lag$lme, nielsen_mod_hmsm_st_sm$lme, nielsen_mod_hmsm_st_sm_lag$lme,
    nielsen_mod_hmsm_rs_lin$lme, nielsen_mod_hmsm_rs_lin_lag$lme, 
    nielsen_mod_hmsm_tur_lin$lme,nielsen_mod_hmsm_tur_sm$lme)
