# Supplementary material for: What drove changes in alcohol sales during the COVID‐19 pandemic in Czechia? An interrupted time series analyses
Source: Drug Alcohol Rev. 2025 Mar 3;44(4):1207–21. doi: 10.1111/dar.14035 (PMC12117311; doi:10.1111/dar.14035)
Supplement: Supplementary file 1 — Data S1. Supporting information. [file DAR-44-1207-s001.zip › supplement/5_retail_small_shops.R]

# 4) Retail sales: small shops
# ----------------------------------------------

# decomposition
# -------------
nielsen_joined %>%
  dplyr::select(total_mal_pivo_lih, yearmonth) %>%
  as_tsibble(index = yearmonth) %>%
  model(stl = STL(total_mal_pivo_lih)) %>%
  components() %>%
  autoplot() #we can observe trend and seasonality


##Baseline model with seasonality and trend
# --------------

nielsen_mod_mal_0  <- gam(total_mal_pivo_lih ~ s(consecutive_months, bs = "tp") + s(cyclical_month, bs = "cc", k=12), 
                          data = nielsen_joined, method = "REML")

summary(nielsen_mod_mal_0) 
k.check(nielsen_mod_mal_0) #k-check value too low <.015

nielsen_mod_mal_0  <- gam(total_mal_pivo_lih ~ s(consecutive_months, bs = "tp") + s(cyclical_month, bs = "tp", k=12), 
                          data = nielsen_joined, method = "REML")

#splines check
layout(matrix(1:2, nrow = 1))
plot(nielsen_mod_mal_0, shade = TRUE)

#k.check
k.check(nielsen_mod_mal_0) #ok

#gam model check
par(mfrow = c(2, 2))
gam.check(nielsen_mod_mal_0)

##  check residuals and revise model:
auto.arima(resid(nielsen_mod_mal_0, type = "pearson"),
           stationary = TRUE, seasonal = FALSE) #AR or MA was not identified

nielsen_mod_mal_0  <- gamm(total_mal_pivo_lih ~ s(consecutive_months, bs = "tp") + s(cyclical_month, bs = "tp", k=12), 
                           data = nielsen_joined, method = "REML")

acf(resid(nielsen_mod_mal_0$lme, type = "normalized"), lag.max = 24, main = "ACF") 
pacf(resid(nielsen_mod_mal_0$lme, type = "normalized"), lag.max = 24, main = "pACF") 
Box.test(resid(nielsen_mod_mal_0$lme, type = "normalized"), type ="Ljung-Box") #no autocorrelation

summary(nielsen_mod_mal_0$gam) 

#splines check
layout(matrix(1:2, nrow = 1))
plot(nielsen_mod_mal_0$gam, shade = TRUE)

#k.check
k.check(nielsen_mod_mal_0$gam) #ok

#gam model check
par(mfrow = c(2, 2))
gam.check(nielsen_mod_mal_0$gam)

#Plot of model
plot(x = 1:48, y = nielsen_mod_mal_0$gam$y, ylab="Ordinal date of flowering", xlab="Year")
lines(nielsen_mod_mal_0$gam$fitted.values)

# --------------
##models with stringency_index

##stringency_index linear
nielsen_mod_mal_st_lin <- gamm(total_mal_pivo_lih~ 
                                 s(consecutive_months, bs = "tp") + 
                                 s(cyclical_month, bs = "tp", k=12) +
                                 stringency_index_no_na, 
                               data = nielsen_joined, 
                               method = "REML")

##stringency_index_lag1 linear
nielsen_mod_mal_st_lin_lag <- gamm(total_mal_pivo_lih~ 
                                     s(consecutive_months, bs = "cc") + 
                                     s(cyclical_month, bs = "tp", k=12) +
                                     lag1_covid_stringency, 
                                   data = nielsen_joined, 
                                   method = "REML")

##stringency_index smooth
nielsen_mod_mal_st_sm <- gamm(total_mal_pivo_lih~ s(consecutive_months, bs = "tp") + 
                                s(cyclical_month, bs = "tp", k=12) + 
                                s(stringency_index_no_na, bs = "tp"), 
                              data = nielsen_joined, method = "REML")

##stringency_index_lag1 smooth
nielsen_mod_mal_st_sm_lag <- gamm(total_mal_pivo_lih~ s(consecutive_months, bs = "tp") + 
                                    s(cyclical_month, bs = "tp", k=12) + 
                                    s(lag1_covid_stringency, bs = "tp"), 
                                  data = nielsen_joined, method = "REML")

#k.check
k.check(nielsen_mod_mal_st_lin$gam)#ok
k.check(nielsen_mod_mal_st_lin_lag$gam)#ok 
k.check(nielsen_mod_mal_st_sm$gam)#ok
k.check(nielsen_mod_mal_st_sm_lag$gam)#not ok

#gam model check
par(mfrow = c(2, 2))
gam.check(nielsen_mod_mal_st_lin$gam)

par(mfrow = c(2, 2))
gam.check(nielsen_mod_mal_st_lin_lag$gam)

par(mfrow = c(2, 2))
gam.check(nielsen_mod_mal_st_sm$gam)

par(mfrow = c(2, 2))
gam.check(nielsen_mod_mal_st_sm_lag$gam)

#splines check
layout(matrix(1:4, nrow = 1))
plot(nielsen_mod_mal_st_lin$gam, shade = TRUE)

layout(matrix(1:4, nrow = 1))
plot(nielsen_mod_mal_st_lin_lag$gam, shade = TRUE)

layout(matrix(1:4, nrow = 1))
plot(nielsen_mod_mal_st_sm$gam, shade = TRUE) #splines suggest linear relationship

layout(matrix(1:4, nrow = 1))
plot(nielsen_mod_mal_st_sm_lag$gam, shade = TRUE) #splines suggest linear relationship

#summary
summary(nielsen_mod_mal_st_lin$gam) #<.001
summary(nielsen_mod_mal_st_lin_lag$gam) #<.001
summary(nielsen_mod_mal_st_sm$gam) #splines suggest linear relationship
summary(nielsen_mod_mal_st_sm_lag$gam) #splines suggest linear relationship

Box.test(resid(nielsen_mod_mal_st_lin$lme, type = "normalized"), type ="Ljung-Box")#no autocorrelation
Box.test(resid(nielsen_mod_mal_st_lin_lag$lme, type = "normalized"), type ="Ljung-Box")#no autocorrelation
Box.test(resid(nielsen_mod_mal_st_sm$lme, type = "normalized"), type ="Ljung-Box")#no autocorrelation
Box.test(resid(nielsen_mod_mal_st_sm_lag$lme, type = "normalized"), type ="Ljung-Box")#no autocorrelation


#CIs for linear parameters of the model
# Extract the lme component and calculate confidence intervals for linear coefficients
lme_nielsen_mod_mal_st_lin <- nielsen_mod_mal_st_lin$lme
intervals(lme_nielsen_mod_mal_st_lin, which="fixed")

# --------------
##models with restrictions on premises

##restrictions on premises linear
nielsen_mod_mal_rs_lin <- gamm(total_mal_pivo_lih~ s(consecutive_months, bs = "tp") + 
                                 s(cyclical_month, bs = "tp", k=12) + 
                                 restrictions_on_alcohol_outlets, 
                               data = nielsen_joined, method = "REML")

##restrictions on premises_lag1 linear
nielsen_mod_mal_rs_lin_lag <- gamm(total_mal_pivo_lih ~ s(consecutive_months, bs = "tp") + 
                                     s(cyclical_month, bs = "tp", k=12) + 
                                     lag1_restrictions_on_alcohol_outlets, 
                                   data = nielsen_joined, method = "REML")

#k.check
k.check(nielsen_mod_mal_rs_lin$gam) #ok
k.check(nielsen_mod_mal_rs_lin_lag$gam) #ok

#gam model check
par(mfrow = c(2, 2))
gam.check(nielsen_mod_mal_rs_lin$gam)

par(mfrow = c(2, 2))
gam.check(nielsen_mod_mal_rs_lin_lag$gam)

#splines check
layout(matrix(1:4, nrow = 1))
plot(nielsen_mod_mal_rs_lin$gam, shade = TRUE)

layout(matrix(1:4, nrow = 1))
plot(nielsen_mod_mal_rs_lin_lag$gam, shade = TRUE)

#summary
summary(nielsen_mod_mal_rs_lin$gam) #interventio is significant  <.042
summary(nielsen_mod_mal_rs_lin_lag$gam) #intervention not significant .533

Box.test(resid(nielsen_mod_mal_rs_lin$lme, type = "normalized"), type ="Ljung-Box") #no autocorrelation
Box.test(resid(nielsen_mod_mal_rs_lin_lag$lme, type = "normalized"), type ="Ljung-Box") #no autocorrelation

#CIs for linear parameters of the model
# Extract the lme component and calculate confidence intervals for linear coefficients
lme_nielsen_mod_mal_rs_lin <- nielsen_mod_mal_rs_lin$lme
intervals(lme_nielsen_mod_mal_rs_lin, which="fixed")

##models with covid_cases
# --------------

##covid_cases linear
nielsen_mod_mal_cv_lin <- gamm(total_mal_pivo_lih~ s(consecutive_months, bs = "tp") + 
                                 s(cyclical_month, bs = "tp", k=12) +
                                 covid_cases_no_na, 
                               data = nielsen_joined, method = "REML")

##covid_cases_lag1 linear
nielsen_mod_mal_cv_lin_lag <- gamm(total_mal_pivo_lih~ s(consecutive_months, bs = "tp") + 
                                     s(cyclical_month, bs = "tp", k=12) +
                                     lag1_covid_cases, 
                                   data = nielsen_joined, method = "REML")

##covid_cases smooth
nielsen_mod_mal_cv_sm <- gamm(total_mal_pivo_lih~ s(consecutive_months, bs = "tp") + 
                                s(cyclical_month, bs = "tp", k=12) +
                                s(covid_cases_no_na, bs = "tp", k = 20), 
                              data = nielsen_joined, method = "REML")

##covid_cases_lag1 smooth
nielsen_mod_mal_cv_sm_lag <- gamm(total_mal_pivo_lih~ s(consecutive_months, bs = "tp") + 
                                    s(cyclical_month, bs = "tp", k=12) + 
                                    s(lag1_covid_cases, bs = "tp", k = 20), 
                                  data = nielsen_joined, method = "REML")

#k.check
k.check(nielsen_mod_mal_cv_lin$gam)#ok
k.check(nielsen_mod_mal_cv_lin_lag$gam)#ok
k.check(nielsen_mod_mal_cv_sm$gam)#ok
k.check(nielsen_mod_mal_cv_sm_lag$gam)# ok

#gam model check
par(mfrow = c(2, 2))
gam.check(nielsen_mod_mal_cv_lin$gam)

par(mfrow = c(2, 2))
gam.check(nielsen_mod_mal_cv_lin_lag$gam)

par(mfrow = c(2, 2))
gam.check(nielsen_mod_mal_cv_sm$gam)

par(mfrow = c(2, 2))
gam.check(nielsen_mod_mal_cv_sm_lag$gam)

#splines check
layout(matrix(1:4, nrow = 1))
plot(nielsen_mod_mal_cv_lin$gam, shade = TRUE)

layout(matrix(1:4, nrow = 1))
plot(nielsen_mod_mal_cv_lin_lag$gam, shade = TRUE)

layout(matrix(1:4, nrow = 1))
plot(nielsen_mod_mal_cv_sm$gam, shade = TRUE)

layout(matrix(1:4, nrow = 1))
plot(nielsen_mod_mal_cv_sm_lag$gam, shade = TRUE) #splines suggest linear relationship

#summary
summary(nielsen_mod_mal_cv_lin$gam) #.197
summary(nielsen_mod_mal_cv_lin_lag$gam) #.242 
summary(nielsen_mod_mal_cv_sm$gam) ## 0.216
summary(nielsen_mod_mal_cv_sm_lag$gam) #splines suggest linear relationship
#these models were not further used

##models with tourists
# --------------

##tourists cases linear
nielsen_mod_mal_tur_lin <- gamm(total_mal_pivo_lih~ s(consecutive_months, bs = "tp") + 
                                 s(cyclical_month, bs = "tp", k=12) + 
                                 foreign_tourists, 
                               data = nielsen_joined, method = "REML")

##tourists cases smooth
nielsen_mod_mal_tur_sm <- gamm(total_mal_pivo_lih~ s(consecutive_months, bs = "tp") + 
                                s(cyclical_month, bs = "tp", k=12) 
                              + s(foreign_tourists, bs = "tp"), 
                              data = nielsen_joined, method = "REML")

#k.check
k.check(nielsen_mod_mal_tur_lin$gam)#ok
k.check(nielsen_mod_mal_tur_sm$gam)#ok

#gam model check
par(mfrow = c(2, 2))
gam.check(nielsen_mod_mal_tur_lin$gam)

par(mfrow = c(2, 2))
gam.check(nielsen_mod_mal_tur_sm$gam)

#splines check
layout(matrix(1:4, nrow = 1))
plot(nielsen_mod_mal_tur_lin$gam, shade = TRUE)

layout(matrix(1:4, nrow = 1))
plot(nielsen_mod_mal_tur_sm$gam, shade = TRUE) #splines suggest linear relationship


#summary
summary(nielsen_mod_mal_tur_lin$gam) #p = .005
summary(nielsen_mod_mal_tur_sm$gam) #splines suggest linear relationship

#CIs for linear parameters of the model
# Extract the lme component and calculate confidence intervals for linear coefficients
lme_nielsen_mod_mal_tur_lin <- nielsen_mod_mal_tur_lin$lme
intervals(lme_nielsen_mod_mal_tur_lin, which="fixed")


AIC(nielsen_mod_mal_st_lin$lme, 
    nielsen_mod_mal_rs_lin$lme,
    nielsen_mod_mal_tur_lin$lme)
